# Supplementary material for: 7-Iodo-3,3-diphenyl­octa­hydro­benzo­furan
Source: Acta Crystallogr Sect E Struct Rep Online. 2013 Mar 23;69(Pt 4):o585. doi: 10.1107/S1600536813007563 (PMC3629630; doi:10.1107/S1600536813007563)
Supplement: Supplementary file 1 [file e-69-0o585-sup1.cif]

##############################################################################
#                                                                            #
# This CIF contains the data in a paper accepted for publication in          #
# Acta Crystallographica Section E. It conforms to the requirements of       #
# Notes for Authors for Acta Crystallographica Section E, and has been       #
# peer reviewed under the auspices of the IUCr Commission on Journals.       #
#                                                                            #
# Full details of the Crystallographic Information File format               #
# are given in the paper "The Crystallographic Information File (CIF):       #
# a New Standard Archive File for Crystallography" by S. R. Hall, F. H.      #
# Allen and I. D. Brown [Acta Cryst. (1991), A47, 655-685].                  #
#                                                                            #
# The current version of the core CIF dictionary is obtainable from          #
# ftp://ftp.iucr.org/pub/cif_core.dic.                                       #
#                                                                            #
# Software is freely available for graphical display of the structure(s)     #
# in this CIF. For information consult the CIF software page                 #
# http://www.iucr.org/resources/cif/software.                                #
#                                                                            #
# This file may be used for bona fide research purposes within the           #
# scientific community so long as proper attribution is given to the journal # 
# article from which it was obtained.                                        #
#                                                                            #
##############################################################################
data_I
_audit_creation_method     SHELXL-97
_chemical_name_systematic
;
7-Iodo-3,3-diphenyloctahydrobenzofuran
;
_chemical_name_common     ?
_chemical_formula_moiety     'C20 H21 I O'
_chemical_formula_sum     'C20 H21 I O'
_chemical_formula_iupac     'C20 H21 I O'
_chemical_formula_weight     404.27
_chemical_melting_point     ?
_symmetry_cell_setting     triclinic
_symmetry_space_group_name_H-M     'P -1'
_symmetry_space_group_name_Hall     '-P 1'
loop_
    _symmetry_equiv_pos_as_xyz
    'x, y, z'
    '-x, -y, -z'
_cell_length_a     11.4082(18)
_cell_length_b     12.523(2)
_cell_length_c     14.007(3)
_cell_angle_alpha     73.306(8)
_cell_angle_beta     71.646(8)
_cell_angle_gamma     64.945(7)
_cell_volume     1692.8(5)
_cell_formula_units_Z     4
_cell_measurement_reflns_used     5864
_cell_measurement_theta_min     2.172
_cell_measurement_theta_max     30.030
_cell_measurement_temperature     153(2)
_exptl_crystal_description     block
_exptl_crystal_colour     colourless
_exptl_crystal_size_max     0.33
_exptl_crystal_size_mid     0.27
_exptl_crystal_size_min     0.10
_exptl_crystal_density_diffrn     1.586
_exptl_crystal_density_meas     ?
_exptl_crystal_density_method     'not measured'
_exptl_crystal_F_000     808
_exptl_absorpt_coefficient_mu     1.892
_exptl_absorpt_correction_type     multi-scan
_exptl_absorpt_process_details     '(CrystalClear; Rigaku, 2008)'
_exptl_absorpt_correction_T_min     0.5715
_exptl_absorpt_correction_T_max     0.8334
_exptl_special_details     ?
_diffrn_ambient_temperature     153(2)
_diffrn_radiation_type     MoK\a
_diffrn_radiation_wavelength     0.71073
_diffrn_radiation_source     'Rotating Anode'
_diffrn_radiation_monochromator     graphite
_diffrn_measurement_device_type     'Rigaku AFC10/Saturn724+'
_diffrn_measurement_method     'phi and omega scans'
_diffrn_detector_area_resol_mean     28.5714
_diffrn_reflns_number     19455
_diffrn_reflns_av_R_equivalents     0.0340
_diffrn_reflns_av_sigmaI/netI     0.0516
_diffrn_reflns_theta_min     2.17
_diffrn_reflns_theta_max     30.02
_diffrn_reflns_theta_full     30.02
_diffrn_measured_fraction_theta_max     0.973
_diffrn_measured_fraction_theta_full     0.973
_diffrn_reflns_limit_h_min     -16
_diffrn_reflns_limit_h_max     13
_diffrn_reflns_limit_k_min     -17
_diffrn_reflns_limit_k_max     16
_diffrn_reflns_limit_l_min     -19
_diffrn_reflns_limit_l_max     19
_diffrn_standards_number     0
_diffrn_standards_interval_count     0
_diffrn_standards_interval_time     0
_diffrn_standards_decay_%     0
_refine_special_details
;
Refinement of <i>F</i>^2^ against ALL reflections. The weighted <i>R</i>-factor
<i>wR</i> and goodness of fit <i>S</i> are based on <i>F</i>^2^, conventional
<i>R</i>-factors <i>R</i> are based on <i>F</i>, with <i>F</i> set to zero for
negative <i>F</i>^2^. The threshold expression of <i>F</i>^2^ >
\s(<i>F</i>^2^) is used only for calculating <i>R</i>-factors(gt) <i>etc</i>.
and is not relevant to the choice of reflections for refinement.
<i>R</i>-factors based on <i>F</i>^2^ are statistically about twice as large
as those based on <i>F</i>, and <i>R</i>- factors based on ALL data will be
even larger.
;
_reflns_number_total     9610
_reflns_number_gt     7599
_reflns_threshold_expression     I>2sigma(I)
_refine_ls_structure_factor_coef     Fsqd
_refine_ls_matrix_type     full
_refine_ls_R_factor_all     0.0567
_refine_ls_R_factor_gt     0.0389
_refine_ls_wR_factor_gt     0.0816
_refine_ls_wR_factor_ref     0.0906
_refine_ls_goodness_of_fit_ref     1.002
_refine_ls_restrained_S_all     1.002
_refine_ls_number_reflns     9610
_refine_ls_number_parameters     397
_refine_ls_number_restraints     0
_refine_ls_hydrogen_treatment     constr
_refine_ls_weighting_scheme     calc
_refine_ls_weighting_details
         'calc w=1/[\s^2^(Fo^2^)+(0.0318P)^2^+1.0600P] where P=(Fo^2^+2Fc^2^)/3'
_atom_sites_solution_hydrogens     geom
_atom_sites_solution_primary     direct
_atom_sites_solution_secondary     difmap
_refine_ls_shift/su_max     0.002
_refine_ls_shift/su_mean     0.000
_refine_diff_density_max     1.050
_refine_diff_density_min     -0.749
_refine_ls_extinction_method     none
_refine_ls_extinction_coef     ?
loop_
    _atom_type_symbol
    _atom_type_description
    _atom_type_scat_dispersion_real
    _atom_type_scat_dispersion_imag
    _atom_type_scat_source
    'C' 'C' 0.0033 0.0016
                         'International Tables Vol C Tables 4.2.6.8 and 6.1.1.4'
    'H' 'H' 0.0000 0.0000
                         'International Tables Vol C Tables 4.2.6.8 and 6.1.1.4'
    'O' 'O' 0.0106 0.0060
                         'International Tables Vol C Tables 4.2.6.8 and 6.1.1.4'
    'I' 'I' -0.4742 1.8119
                         'International Tables Vol C Tables 4.2.6.8 and 6.1.1.4'
_computing_data_collection     'CrystalClear (Rigaku, 2008)'
_computing_cell_refinement     'CrystalClear (Rigaku, 2008)'
_computing_data_reduction     'CrystalClear (Rigaku, 2008)'
_computing_structure_solution     'SHELXS97 (Sheldrick, 2008)'
_computing_structure_refinement     'SHELXL97 (Sheldrick, 2008)'
_computing_molecular_graphics     'SHELXTL (Sheldrick, 2008)'
_computing_publication_material     'SHELXTL (Sheldrick, 2008)'
loop_
    _atom_site_type_symbol
    _atom_site_label
    _atom_site_fract_x
    _atom_site_fract_y
    _atom_site_fract_z
    _atom_site_U_iso_or_equiv
    _atom_site_adp_type
    _atom_site_calc_flag
    _atom_site_refinement_flags
    _atom_site_occupancy
    _atom_site_symmetry_multiplicity
    _atom_site_disorder_assembly
    _atom_site_disorder_group
    I I1 0.65947(2) 0.703016(18) 0.295052(16) 0.03449(6) Uani d . 1 1 . .
    O O1 0.53230(19) 0.40425(16) 0.40367(15) 0.0228(4) Uani d . 1 1 . .
    C C1 0.5264(2) 0.5248(2) 0.3578(2) 0.0184(5) Uani d . 1 1 . .
    H H1 0.4776 0.5777 0.4103 0.022 Uiso calc R 1 1 . .
    C C2 0.6681(3) 0.5206(2) 0.3193(2) 0.0216(5) Uani d . 1 1 . .
    H H2 0.7177 0.4710 0.3743 0.026 Uiso calc R 1 1 . .
    C C3 0.7423(3) 0.4681(3) 0.2228(2) 0.0278(6) Uani d . 1 1 . .
    H H3A 0.7611 0.3809 0.2388 0.033 Uiso calc R 1 1 . .
    H H3B 0.8283 0.4796 0.1973 0.033 Uiso calc R 1 1 . .
    C C4 0.6631(3) 0.5265(3) 0.1397(2) 0.0285(6) Uani d . 1 1 . .
    H H4A 0.7133 0.4889 0.0784 0.034 Uiso calc R 1 1 . .
    H H4B 0.6493 0.6127 0.1201 0.034 Uiso calc R 1 1 . .
    C C5 0.5288(3) 0.5116(3) 0.1782(2) 0.0228(5) Uani d . 1 1 . .
    H H5A 0.5438 0.4253 0.1913 0.027 Uiso calc R 1 1 . .
    H H5B 0.4778 0.5523 0.1240 0.027 Uiso calc R 1 1 . .
    C C6 0.4460(2) 0.5624(2) 0.27622(19) 0.0176(5) Uani d . 1 1 . .
    H H6 0.4037 0.6517 0.2601 0.021 Uiso calc R 1 1 . .
    C C7 0.3390(2) 0.5062(2) 0.33450(19) 0.0176(5) Uani d . 1 1 . .
    C C8 0.4302(3) 0.3834(2) 0.3831(2) 0.0212(5) Uani d . 1 1 . .
    H H8A 0.3792 0.3500 0.4472 0.025 Uiso calc R 1 1 . .
    H H8B 0.4686 0.3260 0.3355 0.025 Uiso calc R 1 1 . .
    C C9 0.2348(2) 0.5739(2) 0.4198(2) 0.0196(5) Uani d . 1 1 . .
    C C10 0.1516(3) 0.5193(3) 0.4926(2) 0.0241(6) Uani d . 1 1 . .
    H H10 0.1619 0.4411 0.4891 0.029 Uiso calc R 1 1 . .
    C C11 0.0547(3) 0.5757(3) 0.5698(2) 0.0304(7) Uani d . 1 1 . .
    H H11 0.0001 0.5360 0.6187 0.036 Uiso calc R 1 1 . .
    C C12 0.0376(3) 0.6890(3) 0.5754(2) 0.0314(7) Uani d . 1 1 . .
    H H12 -0.0294 0.7283 0.6279 0.038 Uiso calc R 1 1 . .
    C C13 0.1182(3) 0.7460(3) 0.5043(2) 0.0302(7) Uani d . 1 1 . .
    H H13 0.1067 0.8244 0.5082 0.036 Uiso calc R 1 1 . .
    C C14 0.2156(3) 0.6888(3) 0.4276(2) 0.0241(6) Uani d . 1 1 . .
    H H14 0.2704 0.7288 0.3794 0.029 Uiso calc R 1 1 . .
    C C15 0.2651(2) 0.4991(2) 0.2641(2) 0.0195(5) Uani d . 1 1 . .
    C C16 0.2684(3) 0.3913(3) 0.2510(2) 0.0250(6) Uani d . 1 1 . .
    H H16 0.3194 0.3175 0.2864 0.030 Uiso calc R 1 1 . .
    C C17 0.1972(3) 0.3913(3) 0.1862(2) 0.0300(7) Uani d . 1 1 . .
    H H17 0.2004 0.3174 0.1777 0.036 Uiso calc R 1 1 . .
    C C18 0.1223(3) 0.4975(3) 0.1342(2) 0.0296(6) Uani d . 1 1 . .
    H H18 0.0736 0.4969 0.0905 0.036 Uiso calc R 1 1 . .
    C C19 0.1185(3) 0.6049(3) 0.1461(2) 0.0311(7) Uani d . 1 1 . .
    H H19 0.0671 0.6783 0.1104 0.037 Uiso calc R 1 1 . .
    C C20 0.1893(3) 0.6057(3) 0.2100(2) 0.0260(6) Uani d . 1 1 . .
    H H20 0.1863 0.6800 0.2172 0.031 Uiso calc R 1 1 . .
    I I1' 1.19069(2) 1.181469(19) 0.013330(16) 0.03506(7) Uani d . 1 1 . .
    O O1' 1.02918(19) 0.90326(17) 0.12779(15) 0.0251(4) Uani d . 1 1 . .
    C C1' 1.0347(3) 1.0201(2) 0.1134(2) 0.0203(5) Uani d . 1 1 . .
    H H1' 0.9883 1.0756 0.0581 0.024 Uiso calc R 1 1 . .
    C C2' 1.1807(3) 1.0044(3) 0.0810(2) 0.0245(6) Uani d . 1 1 . .
    H H2' 1.2252 0.9533 0.0270 0.029 Uiso calc R 1 1 . .
    C C3' 1.2537(3) 0.9465(3) 0.1671(2) 0.0305(7) Uani d . 1 1 . .
    H H3'1 1.3435 0.9502 0.1426 0.037 Uiso calc R 1 1 . .
    H H3'2 1.2639 0.8610 0.1875 0.037 Uiso calc R 1 1 . .
    C C4' 1.1806(3) 1.0078(3) 0.2598(2) 0.0301(6) Uani d . 1 1 . .
    H H4'1 1.1757 1.0918 0.2411 0.036 Uiso calc R 1 1 . .
    H H4'2 1.2300 0.9663 0.3150 0.036 Uiso calc R 1 1 . .
    C C5' 1.0407(3) 1.0052(3) 0.2979(2) 0.0256(6) Uani d . 1 1 . .
    H H5'1 0.9939 1.0483 0.3563 0.031 Uiso calc R 1 1 . .
    H H5'2 1.0471 0.9210 0.3230 0.031 Uiso calc R 1 1 . .
    C C6' 0.9582(3) 1.0620(2) 0.21581(19) 0.0187(5) Uani d . 1 1 . .
    H H6' 0.9238 1.1514 0.2063 0.022 Uiso calc R 1 1 . .
    C C7' 0.8417(3) 1.0166(2) 0.2427(2) 0.0187(5) Uani d . 1 1 . .
    C C8' 0.9195(3) 0.8919(2) 0.2105(2) 0.0229(6) Uani d . 1 1 . .
    H H8'1 0.9521 0.8306 0.2686 0.027 Uiso calc R 1 1 . .
    H H8'2 0.8617 0.8680 0.1878 0.027 Uiso calc R 1 1 . .
    C C9' 0.7693(3) 1.0112(2) 0.3550(2) 0.0195(5) Uani d . 1 1 . .
    C C10' 0.7127(3) 1.1150(2) 0.3963(2) 0.0238(6) Uani d . 1 1 . .
    H H10' 0.7222 1.1868 0.3546 0.029 Uiso calc R 1 1 . .
    C C11' 0.6425(3) 1.1161(3) 0.4972(2) 0.0273(6) Uani d . 1 1 . .
    H H11' 0.6047 1.1879 0.5242 0.033 Uiso calc R 1 1 . .
    C C12' 0.6277(3) 1.0117(3) 0.5583(2) 0.0322(7) Uani d . 1 1 . .
    H H12' 0.5803 1.0116 0.6276 0.039 Uiso calc R 1 1 . .
    C C13' 0.6820(3) 0.9087(3) 0.5183(2) 0.0368(7) Uani d . 1 1 . .
    H H13' 0.6707 0.8376 0.5600 0.044 Uiso calc R 1 1 . .
    C C14' 0.7535(3) 0.9072(3) 0.4174(2) 0.0295(6) Uani d . 1 1 . .
    H H14' 0.7916 0.8349 0.3911 0.035 Uiso calc R 1 1 . .
    C C15' 0.7364(3) 1.0920(2) 0.1781(2) 0.0198(5) Uani d . 1 1 . .
    C C16' 0.6360(3) 1.0507(3) 0.1877(2) 0.0271(6) Uani d . 1 1 . .
    H H16' 0.6351 0.9781 0.2331 0.032 Uiso calc R 1 1 . .
    C C17' 0.5377(3) 1.1134(3) 0.1324(2) 0.0333(7) Uani d . 1 1 . .
    H H17' 0.4708 1.0836 0.1398 0.040 Uiso calc R 1 1 . .
    C C18' 0.5376(3) 1.2199(3) 0.0662(2) 0.0332(7) Uani d . 1 1 . .
    H H18' 0.4704 1.2634 0.0283 0.040 Uiso calc R 1 1 . .
    C C19' 0.6352(3) 1.2623(3) 0.0557(2) 0.0288(6) Uani d . 1 1 . .
    H H19' 0.6356 1.3348 0.0100 0.035 Uiso calc R 1 1 . .
    C C20' 0.7336(3) 1.1995(2) 0.1118(2) 0.0232(6) Uani d . 1 1 . .
    H H20' 0.7995 1.2304 0.1047 0.028 Uiso calc R 1 1 . .
loop_
    _atom_site_aniso_label
    _atom_site_aniso_U_11
    _atom_site_aniso_U_22
    _atom_site_aniso_U_33
    _atom_site_aniso_U_12
    _atom_site_aniso_U_13
    _atom_site_aniso_U_23
    I1 0.04589(13) 0.03359(11) 0.03171(11) -0.02655(10) -0.00455(9) -0.00285(9)
    O1 0.0265(10) 0.0197(9) 0.0248(10) -0.0122(8) -0.0108(8) 0.0038(8)
    C1 0.0200(12) 0.0202(12) 0.0166(12) -0.0102(10) -0.0033(9) -0.0018(10)
    C2 0.0205(12) 0.0250(13) 0.0213(13) -0.0099(11) -0.0060(10) -0.0033(11)
    C3 0.0201(13) 0.0360(16) 0.0271(15) -0.0110(12) -0.0010(11) -0.0089(13)
    C4 0.0257(14) 0.0394(17) 0.0210(14) -0.0141(13) 0.0013(11) -0.0102(12)
    C5 0.0228(13) 0.0294(14) 0.0161(12) -0.0088(11) -0.0029(10) -0.0063(11)
    C6 0.0182(12) 0.0199(12) 0.0147(11) -0.0071(10) -0.0038(9) -0.0026(9)
    C7 0.0196(12) 0.0174(12) 0.0169(12) -0.0059(10) -0.0055(9) -0.0046(9)
    C8 0.0210(12) 0.0212(13) 0.0228(13) -0.0086(10) -0.0065(10) -0.0029(10)
    C9 0.0153(11) 0.0247(13) 0.0187(12) -0.0040(10) -0.0063(9) -0.0060(10)
    C10 0.0191(12) 0.0350(15) 0.0222(13) -0.0129(11) -0.0027(10) -0.0083(12)
    C11 0.0211(13) 0.054(2) 0.0215(14) -0.0184(14) 0.0009(11) -0.0130(14)
    C12 0.0198(13) 0.0466(18) 0.0260(15) -0.0042(13) -0.0041(11) -0.0176(14)
    C13 0.0314(15) 0.0264(15) 0.0288(15) -0.0011(12) -0.0084(12) -0.0124(12)
    C14 0.0249(13) 0.0256(14) 0.0211(13) -0.0072(11) -0.0046(10) -0.0068(11)
    C15 0.0177(12) 0.0240(13) 0.0181(12) -0.0081(10) -0.0014(9) -0.0080(10)
    C16 0.0250(13) 0.0317(15) 0.0224(13) -0.0118(12) -0.0052(11) -0.0089(12)
    C17 0.0334(16) 0.0384(17) 0.0280(15) -0.0209(14) -0.0007(12) -0.0146(13)
    C18 0.0249(14) 0.0471(18) 0.0237(14) -0.0149(13) -0.0040(11) -0.0153(13)
    C19 0.0263(14) 0.0367(17) 0.0303(16) -0.0055(13) -0.0131(12) -0.0080(13)
    C20 0.0242(14) 0.0264(14) 0.0295(15) -0.0054(11) -0.0106(11) -0.0089(12)
    I1' 0.04789(13) 0.04025(12) 0.02762(11) -0.02840(10) -0.00919(9) -0.00140(9)
    O1' 0.0276(10) 0.0228(10) 0.0267(10) -0.0111(8) 0.0004(8) -0.0114(8)
    C1' 0.0239(13) 0.0226(13) 0.0178(12) -0.0106(11) -0.0045(10) -0.0054(10)
    C2' 0.0231(13) 0.0277(14) 0.0253(14) -0.0119(11) -0.0034(11) -0.0070(11)
    C3' 0.0236(14) 0.0333(16) 0.0356(17) -0.0095(12) -0.0092(12) -0.0064(13)
    C4' 0.0323(15) 0.0389(17) 0.0255(15) -0.0156(13) -0.0140(12) -0.0026(13)
    C5' 0.0287(14) 0.0316(15) 0.0187(13) -0.0120(12) -0.0084(11) -0.0028(11)
    C6' 0.0228(12) 0.0205(12) 0.0164(12) -0.0098(10) -0.0043(10) -0.0054(10)
    C7' 0.0220(12) 0.0170(12) 0.0178(12) -0.0071(10) -0.0050(10) -0.0038(10)
    C8' 0.0238(13) 0.0207(13) 0.0243(13) -0.0077(11) -0.0044(11) -0.0059(11)
    C9' 0.0204(12) 0.0217(13) 0.0168(12) -0.0080(10) -0.0079(10) 0.0003(10)
    C10' 0.0272(14) 0.0217(13) 0.0193(13) -0.0082(11) -0.0047(10) -0.0008(10)
    C11' 0.0246(14) 0.0322(15) 0.0232(14) -0.0079(12) -0.0044(11) -0.0069(12)
    C12' 0.0301(15) 0.0488(19) 0.0180(13) -0.0184(14) -0.0041(11) -0.0018(13)
    C13' 0.0483(19) 0.0392(18) 0.0256(16) -0.0266(16) -0.0056(14) 0.0037(13)
    C14' 0.0421(17) 0.0270(15) 0.0247(15) -0.0193(13) -0.0089(13) -0.0004(12)
    C15' 0.0212(12) 0.0192(12) 0.0183(12) -0.0051(10) -0.0035(10) -0.0069(10)
    C16' 0.0264(14) 0.0330(15) 0.0233(14) -0.0133(12) -0.0041(11) -0.0048(12)
    C17' 0.0239(14) 0.0474(19) 0.0316(16) -0.0135(14) -0.0066(12) -0.0103(14)
    C18' 0.0244(14) 0.0414(18) 0.0288(16) -0.0018(13) -0.0119(12) -0.0084(14)
    C19' 0.0318(15) 0.0249(14) 0.0243(14) -0.0032(12) -0.0114(12) -0.0023(11)
    C20' 0.0259(13) 0.0242(13) 0.0199(13) -0.0081(11) -0.0073(10) -0.0038(11)
_geom_special_details
;
All e.s.d.'s (except the e.s.d. in the dihedral angle between two l.s. planes)
are estimated using the full covariance matrix. The cell e.s.d.'s are taken
into account individually in the estimation of e.s.d.'s in distances, angles
and torsion angles; correlations between e.s.d.'s in cell parameters are only
used when they are defined by crystal symmetry. An approximate (isotropic)
treatment of cell e.s.d.'s is used for estimating e.s.d.'s involving l.s.
planes.
;
loop_
    _geom_bond_atom_site_label_1
    _geom_bond_atom_site_label_2
    _geom_bond_site_symmetry_2
    _geom_bond_distance
    _geom_bond_publ_flag
    I1 C2 . 2.175(3) ?
    O1 C8 . 1.421(3) ?
    O1 C1 . 1.442(3) ?
    C1 C2 . 1.518(4) ?
    C1 C6 . 1.534(4) ?
    C1 H1 . 1.0000 ?
    C2 C3 . 1.514(4) ?
    C2 H2 . 1.0000 ?
    C3 C4 . 1.524(4) ?
    C3 H3A . 0.9900 ?
    C3 H3B . 0.9900 ?
    C4 C5 . 1.528(4) ?
    C4 H4A . 0.9900 ?
    C4 H4B . 0.9900 ?
    C5 C6 . 1.536(3) ?
    C5 H5A . 0.9900 ?
    C5 H5B . 0.9900 ?
    C6 C7 . 1.556(3) ?
    C6 H6 . 1.0000 ?
    C7 C15 . 1.526(4) ?
    C7 C9 . 1.547(3) ?
    C7 C8 . 1.550(4) ?
    C8 H8A . 0.9900 ?
    C8 H8B . 0.9900 ?
    C9 C14 . 1.393(4) ?
    C9 C10 . 1.396(4) ?
    C10 C11 . 1.384(4) ?
    C10 H10 . 0.9500 ?
    C11 C12 . 1.370(5) ?
    C11 H11 . 0.9500 ?
    C12 C13 . 1.385(4) ?
    C12 H12 . 0.9500 ?
    C13 C14 . 1.385(4) ?
    C13 H13 . 0.9500 ?
    C14 H14 . 0.9500 ?
    C15 C16 . 1.398(4) ?
    C15 C20 . 1.399(4) ?
    C16 C17 . 1.395(4) ?
    C16 H16 . 0.9500 ?
    C17 C18 . 1.380(5) ?
    C17 H17 . 0.9500 ?
    C18 C19 . 1.383(4) ?
    C18 H18 . 0.9500 ?
    C19 C20 . 1.386(4) ?
    C19 H19 . 0.9500 ?
    C20 H20 . 0.9500 ?
    I1' C2' . 2.183(3) ?
    O1' C8' . 1.439(3) ?
    O1' C1' . 1.444(3) ?
    C1' C2' . 1.522(4) ?
    C1' C6' . 1.534(3) ?
    C1' H1' . 1.0000 ?
    C2' C3' . 1.515(4) ?
    C2' H2' . 1.0000 ?
    C3' C4' . 1.523(4) ?
    C3' H3'1 . 0.9900 ?
    C3' H3'2 . 0.9900 ?
    C4' C5' . 1.526(4) ?
    C4' H4'1 . 0.9900 ?
    C4' H4'2 . 0.9900 ?
    C5' C6' . 1.535(4) ?
    C5' H5'1 . 0.9900 ?
    C5' H5'2 . 0.9900 ?
    C6' C7' . 1.560(4) ?
    C6' H6' . 1.0000 ?
    C7' C9' . 1.527(4) ?
    C7' C15' . 1.545(4) ?
    C7' C8' . 1.553(4) ?
    C8' H8'1 . 0.9900 ?
    C8' H8'2 . 0.9900 ?
    C9' C10' . 1.388(4) ?
    C9' C14' . 1.392(4) ?
    C10' C11' . 1.389(4) ?
    C10' H10' . 0.9500 ?
    C11' C12' . 1.386(4) ?
    C11' H11' . 0.9500 ?
    C12' C13' . 1.372(5) ?
    C12' H12' . 0.9500 ?
    C13' C14' . 1.392(4) ?
    C13' H13' . 0.9500 ?
    C14' H14' . 0.9500 ?
    C15' C20' . 1.393(4) ?
    C15' C16' . 1.401(4) ?
    C16' C17' . 1.388(4) ?
    C16' H16' . 0.9500 ?
    C17' C18' . 1.388(5) ?
    C17' H17' . 0.9500 ?
    C18' C19' . 1.378(4) ?
    C18' H18' . 0.9500 ?
    C19' C20' . 1.396(4) ?
    C19' H19' . 0.9500 ?
    C20' H20' . 0.9500 ?
loop_
    _geom_angle_atom_site_label_1
    _geom_angle_atom_site_label_2
    _geom_angle_atom_site_label_3
    _geom_angle_site_symmetry_1
    _geom_angle_site_symmetry_3
    _geom_angle
    _geom_angle_publ_flag
    C8 O1 C1 . . 110.04(19) ?
    O1 C1 C2 . . 107.4(2) ?
    O1 C1 C6 . . 104.0(2) ?
    C2 C1 C6 . . 116.3(2) ?
    O1 C1 H1 . . 109.6 ?
    C2 C1 H1 . . 109.6 ?
    C6 C1 H1 . . 109.6 ?
    C3 C2 C1 . . 114.5(2) ?
    C3 C2 I1 . . 110.48(19) ?
    C1 C2 I1 . . 107.01(17) ?
    C3 C2 H2 . . 108.2 ?
    C1 C2 H2 . . 108.2 ?
    I1 C2 H2 . . 108.2 ?
    C2 C3 C4 . . 111.7(2) ?
    C2 C3 H3A . . 109.3 ?
    C4 C3 H3A . . 109.3 ?
    C2 C3 H3B . . 109.3 ?
    C4 C3 H3B . . 109.3 ?
    H3A C3 H3B . . 108.0 ?
    C3 C4 C5 . . 110.1(2) ?
    C3 C4 H4A . . 109.6 ?
    C5 C4 H4A . . 109.6 ?
    C3 C4 H4B . . 109.6 ?
    C5 C4 H4B . . 109.6 ?
    H4A C4 H4B . . 108.2 ?
    C4 C5 C6 . . 113.5(2) ?
    C4 C5 H5A . . 108.9 ?
    C6 C5 H5A . . 108.9 ?
    C4 C5 H5B . . 108.9 ?
    C6 C5 H5B . . 108.9 ?
    H5A C5 H5B . . 107.7 ?
    C1 C6 C5 . . 112.9(2) ?
    C1 C6 C7 . . 100.37(19) ?
    C5 C6 C7 . . 111.6(2) ?
    C1 C6 H6 . . 110.5 ?
    C5 C6 H6 . . 110.5 ?
    C7 C6 H6 . . 110.5 ?
    C15 C7 C9 . . 108.0(2) ?
    C15 C7 C8 . . 114.7(2) ?
    C9 C7 C8 . . 109.6(2) ?
    C15 C7 C6 . . 112.9(2) ?
    C9 C7 C6 . . 113.0(2) ?
    C8 C7 C6 . . 98.61(19) ?
    O1 C8 C7 . . 106.6(2) ?
    O1 C8 H8A . . 110.4 ?
    C7 C8 H8A . . 110.4 ?
    O1 C8 H8B . . 110.4 ?
    C7 C8 H8B . . 110.4 ?
    H8A C8 H8B . . 108.6 ?
    C14 C9 C10 . . 117.0(2) ?
    C14 C9 C7 . . 124.0(2) ?
    C10 C9 C7 . . 118.9(2) ?
    C11 C10 C9 . . 121.9(3) ?
    C11 C10 H10 . . 119.0 ?
    C9 C10 H10 . . 119.0 ?
    C12 C11 C10 . . 119.9(3) ?
    C12 C11 H11 . . 120.1 ?
    C10 C11 H11 . . 120.1 ?
    C11 C12 C13 . . 119.8(3) ?
    C11 C12 H12 . . 120.1 ?
    C13 C12 H12 . . 120.1 ?
    C14 C13 C12 . . 120.2(3) ?
    C14 C13 H13 . . 119.9 ?
    C12 C13 H13 . . 119.9 ?
    C13 C14 C9 . . 121.3(3) ?
    C13 C14 H14 . . 119.4 ?
    C9 C14 H14 . . 119.4 ?
    C16 C15 C20 . . 117.9(3) ?
    C16 C15 C7 . . 123.5(2) ?
    C20 C15 C7 . . 118.7(2) ?
    C17 C16 C15 . . 120.5(3) ?
    C17 C16 H16 . . 119.7 ?
    C15 C16 H16 . . 119.7 ?
    C18 C17 C16 . . 120.6(3) ?
    C18 C17 H17 . . 119.7 ?
    C16 C17 H17 . . 119.7 ?
    C17 C18 C19 . . 119.5(3) ?
    C17 C18 H18 . . 120.2 ?
    C19 C18 H18 . . 120.2 ?
    C18 C19 C20 . . 120.2(3) ?
    C18 C19 H19 . . 119.9 ?
    C20 C19 H19 . . 119.9 ?
    C19 C20 C15 . . 121.3(3) ?
    C19 C20 H20 . . 119.4 ?
    C15 C20 H20 . . 119.4 ?
    C8' O1' C1' . . 109.76(19) ?
    O1' C1' C2' . . 107.0(2) ?
    O1' C1' C6' . . 104.5(2) ?
    C2' C1' C6' . . 116.3(2) ?
    O1' C1' H1' . . 109.6 ?
    C2' C1' H1' . . 109.6 ?
    C6' C1' H1' . . 109.6 ?
    C3' C2' C1' . . 114.1(2) ?
    C3' C2' I1' . . 110.34(19) ?
    C1' C2' I1' . . 107.33(18) ?
    C3' C2' H2' . . 108.3 ?
    C1' C2' H2' . . 108.3 ?
    I1' C2' H2' . . 108.3 ?
    C2' C3' C4' . . 112.0(2) ?
    C2' C3' H3'1 . . 109.2 ?
    C4' C3' H3'1 . . 109.2 ?
    C2' C3' H3'2 . . 109.2 ?
    C4' C3' H3'2 . . 109.2 ?
    H3'1 C3' H3'2 . . 107.9 ?
    C3' C4' C5' . . 110.2(2) ?
    C3' C4' H4'1 . . 109.6 ?
    C5' C4' H4'1 . . 109.6 ?
    C3' C4' H4'2 . . 109.6 ?
    C5' C4' H4'2 . . 109.6 ?
    H4'1 C4' H4'2 . . 108.1 ?
    C4' C5' C6' . . 113.6(2) ?
    C4' C5' H5'1 . . 108.8 ?
    C6' C5' H5'1 . . 108.8 ?
    C4' C5' H5'2 . . 108.8 ?
    C6' C5' H5'2 . . 108.8 ?
    H5'1 C5' H5'2 . . 107.7 ?
    C1' C6' C5' . . 112.9(2) ?
    C1' C6' C7' . . 100.5(2) ?
    C5' C6' C7' . . 111.4(2) ?
    C1' C6' H6' . . 110.6 ?
    C5' C6' H6' . . 110.6 ?
    C7' C6' H6' . . 110.6 ?
    C9' C7' C15' . . 107.4(2) ?
    C9' C7' C8' . . 113.8(2) ?
    C15' C7' C8' . . 109.0(2) ?
    C9' C7' C6' . . 113.4(2) ?
    C15' C7' C6' . . 113.6(2) ?
    C8' C7' C6' . . 99.6(2) ?
    O1' C8' C7' . . 106.6(2) ?
    O1' C8' H8'1 . . 110.4 ?
    C7' C8' H8'1 . . 110.4 ?
    O1' C8' H8'2 . . 110.4 ?
    C7' C8' H8'2 . . 110.4 ?
    H8'1 C8' H8'2 . . 108.6 ?
    C10' C9' C14' . . 118.3(3) ?
    C10' C9' C7' . . 118.9(2) ?
    C14' C9' C7' . . 122.8(2) ?
    C9' C10' C11' . . 121.4(3) ?
    C9' C10' H10' . . 119.3 ?
    C11' C10' H10' . . 119.3 ?
    C12' C11' C10' . . 119.6(3) ?
    C12' C11' H11' . . 120.2 ?
    C10' C11' H11' . . 120.2 ?
    C13' C12' C11' . . 119.6(3) ?
    C13' C12' H12' . . 120.2 ?
    C11' C12' H12' . . 120.2 ?
    C12' C13' C14' . . 120.8(3) ?
    C12' C13' H13' . . 119.6 ?
    C14' C13' H13' . . 119.6 ?
    C9' C14' C13' . . 120.2(3) ?
    C9' C14' H14' . . 119.9 ?
    C13' C14' H14' . . 119.9 ?
    C20' C15' C16' . . 117.7(3) ?
    C20' C15' C7' . . 124.2(2) ?
    C16' C15' C7' . . 118.1(2) ?
    C17' C16' C15' . . 121.5(3) ?
    C17' C16' H16' . . 119.2 ?
    C15' C16' H16' . . 119.2 ?
    C18' C17' C16' . . 119.7(3) ?
    C18' C17' H17' . . 120.1 ?
    C16' C17' H17' . . 120.1 ?
    C19' C18' C17' . . 119.7(3) ?
    C19' C18' H18' . . 120.1 ?
    C17' C18' H18' . . 120.1 ?
    C18' C19' C20' . . 120.5(3) ?
    C18' C19' H19' . . 119.8 ?
    C20' C19' H19' . . 119.8 ?
    C15' C20' C19' . . 120.8(3) ?
    C15' C20' H20' . . 119.6 ?
    C19' C20' H20' . . 119.6 ?
loop_
    _geom_torsion_atom_site_label_1
    _geom_torsion_atom_site_label_2
    _geom_torsion_atom_site_label_3
    _geom_torsion_atom_site_label_4
    _geom_torsion_site_symmetry_1
    _geom_torsion_site_symmetry_2
    _geom_torsion_site_symmetry_3
    _geom_torsion_site_symmetry_4
    _geom_torsion
    _geom_torsion_publ_flag
    C8 O1 C1 C2 . . . . -143.3(2) ?
    C8 O1 C1 C6 . . . . -19.5(3) ?
    O1 C1 C2 C3 . . . . 74.7(3) ?
    C6 C1 C2 C3 . . . . -41.2(3) ?
    O1 C1 C2 I1 . . . . -162.47(16) ?
    C6 C1 C2 I1 . . . . 81.6(2) ?
    C1 C2 C3 C4 . . . . 50.6(3) ?
    I1 C2 C3 C4 . . . . -70.3(3) ?
    C2 C3 C4 C5 . . . . -58.0(3) ?
    C3 C4 C5 C6 . . . . 56.8(3) ?
    O1 C1 C6 C5 . . . . -79.3(2) ?
    C2 C1 C6 C5 . . . . 38.5(3) ?
    O1 C1 C6 C7 . . . . 39.7(2) ?
    C2 C1 C6 C7 . . . . 157.5(2) ?
    C4 C5 C6 C1 . . . . -46.6(3) ?
    C4 C5 C6 C7 . . . . -158.8(2) ?
    C1 C6 C7 C15 . . . . -164.5(2) ?
    C5 C6 C7 C15 . . . . -44.6(3) ?
    C1 C6 C7 C9 . . . . 72.6(2) ?
    C5 C6 C7 C9 . . . . -167.5(2) ?
    C1 C6 C7 C8 . . . . -43.0(2) ?
    C5 C6 C7 C8 . . . . 76.9(2) ?
    C1 O1 C8 C7 . . . . -9.2(3) ?
    C15 C7 C8 O1 . . . . 153.3(2) ?
    C9 C7 C8 O1 . . . . -85.2(2) ?
    C6 C7 C8 O1 . . . . 33.1(2) ?
    C15 C7 C9 C14 . . . . -109.6(3) ?
    C8 C7 C9 C14 . . . . 124.8(3) ?
    C6 C7 C9 C14 . . . . 16.0(4) ?
    C15 C7 C9 C10 . . . . 68.7(3) ?
    C8 C7 C9 C10 . . . . -56.9(3) ?
    C6 C7 C9 C10 . . . . -165.8(2) ?
    C14 C9 C10 C11 . . . . -0.4(4) ?
    C7 C9 C10 C11 . . . . -178.8(2) ?
    C9 C10 C11 C12 . . . . 0.6(4) ?
    C10 C11 C12 C13 . . . . -0.5(5) ?
    C11 C12 C13 C14 . . . . 0.2(5) ?
    C12 C13 C14 C9 . . . . 0.1(5) ?
    C10 C9 C14 C13 . . . . 0.0(4) ?
    C7 C9 C14 C13 . . . . 178.3(3) ?
    C9 C7 C15 C16 . . . . -116.8(3) ?
    C8 C7 C15 C16 . . . . 5.7(4) ?
    C6 C7 C15 C16 . . . . 117.6(3) ?
    C9 C7 C15 C20 . . . . 62.9(3) ?
    C8 C7 C15 C20 . . . . -174.7(2) ?
    C6 C7 C15 C20 . . . . -62.7(3) ?
    C20 C15 C16 C17 . . . . -0.3(4) ?
    C7 C15 C16 C17 . . . . 179.3(2) ?
    C15 C16 C17 C18 . . . . -0.2(4) ?
    C16 C17 C18 C19 . . . . 0.4(4) ?
    C17 C18 C19 C20 . . . . -0.1(5) ?
    C18 C19 C20 C15 . . . . -0.4(5) ?
    C16 C15 C20 C19 . . . . 0.6(4) ?
    C7 C15 C20 C19 . . . . -179.0(3) ?
    C8' O1' C1' C2' . . . . 145.4(2) ?
    C8' O1' C1' C6' . . . . 21.4(3) ?
    O1' C1' C2' C3' . . . . -74.9(3) ?
    C6' C1' C2' C3' . . . . 41.4(3) ?
    O1' C1' C2' I1' . . . . 162.51(16) ?
    C6' C1' C2' I1' . . . . -81.2(2) ?
    C1' C2' C3' C4' . . . . -50.7(3) ?
    I1' C2' C3' C4' . . . . 70.2(3) ?
    C2' C3' C4' C5' . . . . 57.8(3) ?
    C3' C4' C5' C6' . . . . -56.4(3) ?
    O1' C1' C6' C5' . . . . 79.0(3) ?
    C2' C1' C6' C5' . . . . -38.7(3) ?
    O1' C1' C6' C7' . . . . -39.8(2) ?
    C2' C1' C6' C7' . . . . -157.4(2) ?
    C4' C5' C6' C1' . . . . 46.5(3) ?
    C4' C5' C6' C7' . . . . 158.6(2) ?
    C1' C6' C7' C9' . . . . 162.8(2) ?
    C5' C6' C7' C9' . . . . 43.0(3) ?
    C1' C6' C7' C15' . . . . -74.1(2) ?
    C5' C6' C7' C15' . . . . 166.0(2) ?
    C1' C6' C7' C8' . . . . 41.6(2) ?
    C5' C6' C7' C8' . . . . -78.2(2) ?
    C1' O1' C8' C7' . . . . 6.3(3) ?
    C9' C7' C8' O1' . . . . -151.4(2) ?
    C15' C7' C8' O1' . . . . 88.8(3) ?
    C6' C7' C8' O1' . . . . -30.4(3) ?
    C15' C7' C9' C10' . . . . -68.6(3) ?
    C8' C7' C9' C10' . . . . 170.7(2) ?
    C6' C7' C9' C10' . . . . 57.8(3) ?
    C15' C7' C9' C14' . . . . 109.2(3) ?
    C8' C7' C9' C14' . . . . -11.6(4) ?
    C6' C7' C9' C14' . . . . -124.4(3) ?
    C14' C9' C10' C11' . . . . 0.3(4) ?
    C7' C9' C10' C11' . . . . 178.2(3) ?
    C9' C10' C11' C12' . . . . -0.3(4) ?
    C10' C11' C12' C13' . . . . -0.4(5) ?
    C11' C12' C13' C14' . . . . 0.9(5) ?
    C10' C9' C14' C13' . . . . 0.3(4) ?
    C7' C9' C14' C13' . . . . -177.5(3) ?
    C12' C13' C14' C9' . . . . -0.9(5) ?
    C9' C7' C15' C20' . . . . 118.0(3) ?
    C8' C7' C15' C20' . . . . -118.3(3) ?
    C6' C7' C15' C20' . . . . -8.3(3) ?
    C9' C7' C15' C16' . . . . -61.1(3) ?
    C8' C7' C15' C16' . . . . 62.6(3) ?
    C6' C7' C15' C16' . . . . 172.6(2) ?
    C20' C15' C16' C17' . . . . 0.8(4) ?
    C7' C15' C16' C17' . . . . 179.9(3) ?
    C15' C16' C17' C18' . . . . -0.3(5) ?
    C16' C17' C18' C19' . . . . 0.2(5) ?
    C17' C18' C19' C20' . . . . -0.6(5) ?
    C16' C15' C20' C19' . . . . -1.1(4) ?
    C7' C15' C20' C19' . . . . 179.8(2) ?
    C18' C19' C20' C15' . . . . 1.0(4) ?
loop_
    _geom_hbond_atom_site_label_D
    _geom_hbond_atom_site_label_H
    _geom_hbond_atom_site_label_A
    _geom_hbond_site_symmetry_A
    _geom_hbond_distance_DH
    _geom_hbond_distance_HA
    _geom_hbond_distance_DA
    _geom_hbond_angle_DHA
    C2 H2 Cg1 2_666 1.00 2.53 3.519(3) 171
    C2' H2' Cg2 2_775 1.00 2.54 3.533(3) 171
data_global
_journal_date_recd_electronic     2013-03-08
_journal_date_accepted     2013-03-19
_journal_name_full     'Acta Crystallographica, Section E'
_journal_year     2013
_journal_volume     69
_journal_issue      4
_journal_page_first     o585
_journal_page_last     o585
_journal_paper_category     QO
_journal_paper_doi     10.1107/S1600536813007563
_journal_coeditor_code     HG5298
_publ_contact_author_name     'Muhammad Sohail'
_publ_contact_author_address
;
Department of Applied Chemistry
School of Chemical Engineering & the Environment
Beijing Institute of Technology
No. 5 South Zhongguancun Street
Haidian District
Beijing 100081
People's Republic of China
;
_publ_contact_author_email     'fuxue.chen@bit.edu.cn'
_publ_contact_author_fax     '+86-10-68918296'
_publ_contact_author_phone     '+86-10-68918932'
_publ_section_title
;
7-Iodo-3,3-diphenyloctahydrobenzofuran
;
loop_
    _publ_author_name
    _publ_author_footnote
    _publ_author_address
    'Sohail, Muhammad' .
;
School of Chemical Engineering and Environment
Beijing Institue of Technology
Beijing 100081
People's Republic of China
;
    'Yao-Feng, Wang' .
;
School of Chemical Engineering and Environment
Beijing Institue of Technology
Beijing 100081
People's Republic of China
;
    'Qi, Wang' .
;
School of Chemical Engineering and Environment
Beijing Institue of Technology
Beijing 100081
People's Republic of China
;
    'Chen, Fu-Xue' .
;
School of Chemical Engineering and Environment
Beijing Institue of Technology
Beijing 100081
People's Republic of China
;
