# Supplementary material for: 7-Iodo-3,3-diphenyl­octa­hydro­benzo­furan
Source: Acta Crystallogr Sect E Struct Rep Online. 2013 Mar 23;69(Pt 4):o585. doi: 10.1107/S1600536813007563 (PMC3629630; doi:10.1107/S1600536813007563)
Supplement: Supplementary file 2 [file e-69-0o585-Isup2.hkl]

# 
# h,k,l, Fc-squared, Fo-squared, sigma(Fo-squared) and status flag 
# 
data_I
_shelx_title ' bo1548-1 in P-1' 
_shelx_refln_list_code          4 
_shelx_F_calc_maximum      261.30 
_exptl_crystal_F_000       808.00 
_reflns_d_resolution_high  0.7104 
 
loop_ 
 _symmetry_equiv_pos_as_xyz 
 'x, y, z' 
 '-x, -y, -z' 
 
_cell_length_a    11.4082 
_cell_length_b    12.5231 
_cell_length_c    14.0067 
_cell_angle_alpha  73.306 
_cell_angle_beta   71.646 
_cell_angle_gamma  64.945 
 
_shelx_F_squared_multiplier     1.000 
 
loop_ 
 _refln_index_h 
 _refln_index_k 
 _refln_index_l 
 _refln_F_squared_calc 
 _refln_F_squared_meas 
 _refln_F_squared_sigma 
 _refln_observed_status 
   2   0   0    22315.70    22487.71    150.46 o 
   3   0   0       89.84      111.26      7.99 o 
   4   0   0       78.45      113.89      8.03 o 
   5   0   0     1519.04     1471.05     43.45 o 
   6   0   0     7995.89     7836.86    131.37 o 
   7   0   0     4185.54     4184.93    111.15 o 
   8   0   0     1187.54     1144.96     54.08 o 
   9   0   0      401.44      415.76     26.56 o 
  10   0   0     1078.11      962.86     56.92 o 
  11   0   0      531.04      461.20     63.92 o 
  12   0   0        0.58       34.96     41.24 o 
  13   0   0      830.02      780.95     91.70 o 
  14   0   0      196.97      322.68     80.18 o 
 -13   1   0       95.56       66.29     38.17 o 
 -12   1   0       33.52       51.71     36.22 o 
 -11   1   0       42.49       51.29     38.38 o 
 -10   1   0      263.08      256.33     18.57 o 
  -9   1   0     3336.00     3225.04    109.15 o 
  -8   1   0     1802.92     1780.93     65.22 o 
  -7   1   0     2411.65     2191.23     53.53 o 
  -6   1   0     1740.88     1790.22     56.04 o 
  -5   1   0      884.00      733.53     23.44 o 
  -4   1   0       46.29       42.85      4.61 o 
  -3   1   0     1527.09     1393.12     32.33 o 
  -2   1   0     2308.91     2254.84     34.42 o 
  -1   1   0    36709.56    36344.30    404.71 o 
   1   1   0       23.41       11.93      4.68 o 
   2   1   0       11.34       19.30      2.59 o 
   3   1   0     1443.17     1487.50     36.56 o 
   4   1   0     1303.85     1254.59     25.51 o 
   5   1   0    27696.60    29031.15    222.28 o 
   6   1   0     3182.18     3163.61     72.00 o 
   7   1   0     4770.22     4788.36    124.60 o 
   8   1   0      895.93      949.31     69.63 o 
   9   1   0       29.58       29.21     11.18 o 
  10   1   0      129.91      144.96     15.85 o 
  11   1   0      696.04      686.08     44.83 o 
  12   1   0      634.78      602.51     76.06 o 
  13   1   0       76.89      109.14     47.87 o 
  14   1   0      126.41      101.19     39.36 o 
 -13   2   0       51.35       42.99     33.78 o 
 -12   2   0       15.98       26.52     24.91 o 
 -11   2   0       45.47       64.97     32.31 o 
 -10   2   0      467.58      449.78     30.62 o 
  -9   2   0     2145.76     2185.83    107.21 o 
  -8   2   0      530.53      531.65     30.14 o 
  -7   2   0     1651.97     1561.26     45.25 o 
  -6   2   0      277.98      286.54     21.86 o 
  -5   2   0        7.41        9.47      6.38 o 
  -4   2   0     1457.66     1336.69     27.25 o 
  -3   2   0     1168.71     1142.26     25.81 o 
  -2   2   0    30155.24    29954.42    355.09 o 
  -1   2   0     1112.12     1050.26     26.83 o 
   0   2   0     2835.52     3114.79     64.90 o 
   1   2   0      277.25      310.13     10.74 o 
   3   2   0        9.24       13.79      4.68 o 
   4   2   0    26593.48    26424.20    158.68 o 
   5   2   0     1863.14     1820.94     41.70 o 
   6   2   0     6179.11     5848.95    162.19 o 
   7   2   0      848.02      788.09     40.32 o 
   8   2   0      849.16      952.88     46.66 o 
   9   2   0      228.07      245.48     19.04 o 
  10   2   0       20.83       36.65     12.57 o 
  11   2   0     1024.28     1012.88     36.52 o 
  12   2   0        3.42       31.31     21.69 o 
  13   2   0      255.02      261.02     35.40 o 
  14   2   0       88.25       68.81     32.38 o 
 -12   3   0       13.22       20.31     29.24 o 
 -11   3   0       58.04       54.99     30.64 o 
 -10   3   0      285.53      254.22     49.55 o 
  -9   3   0        6.27       19.33     12.70 o 
  -8   3   0      594.42      588.15     30.76 o 
  -7   3   0     1356.94     1389.19     51.68 o 
  -6   3   0      142.06      134.36     13.95 o 
  -5   3   0       26.45       58.11      5.85 o 
  -4   3   0     2006.04     1886.12     46.46 o 
  -3   3   0     8552.73     7662.41     88.77 o 
  -2   3   0     2932.55     2826.28     98.80 o 
  -1   3   0     8769.86     8546.76     96.81 o 
   0   3   0      364.33      374.02     12.21 o 
   1   3   0     4213.08     4047.14     64.64 o 
   2   3   0       30.49       40.73      8.23 o 
   3   3   0    17179.38    16930.71    129.13 o 
   4   3   0     1270.95     1310.08     37.81 o 
   5   3   0     1005.13      613.60     23.73 o 
   6   3   0     1474.26     1478.23     51.90 o 
   7   3   0      607.04      560.14     32.92 o 
   8   3   0       12.07       29.67     11.76 o 
   9   3   0     1805.06     2016.12     86.30 o 
  10   3   0     1026.01     1188.01     69.68 o 
  11   3   0     1257.22     1262.23     56.69 o 
  12   3   0      372.96      449.72     41.89 o 
  13   3   0        4.45       21.65     17.12 o 
  14   3   0        2.16       22.25     30.74 o 
 -12   4   0        0.26       27.63     38.17 o 
 -11   4   0      488.21      454.36     69.85 o 
 -10   4   0       20.04       52.55     28.82 o 
  -9   4   0      495.79      520.82     55.55 o 
  -8   4   0      106.12      115.55     38.35 o 
  -7   4   0      284.78      342.36     26.89 o 
  -6   4   0       53.82       54.81     12.15 o 
  -5   4   0      656.69      643.80     55.14 o 
  -4   4   0     1674.52     1537.64     50.10 o 
  -3   4   0     3345.00     3418.96    125.12 o 
  -2   4   0    10855.45    10835.44    233.39 o 
  -1   4   0      854.50      845.83     18.77 o 
   0   4   0     2741.17     3102.72     51.17 o 
   1   4   0        0.62        9.28      8.85 o 
   2   4   0    10313.22     8944.69    200.61 o 
   3   4   0       70.38       89.11     25.05 o 
   4   4   0    23161.83    22954.30    238.91 o 
   5   4   0      199.97      187.79     18.52 o 
   6   4   0    11221.57    12136.25    217.40 o 
   7   4   0        3.94       19.14     10.27 o 
   8   4   0     3195.80     3512.57    111.99 o 
   9   4   0      987.11     1005.28     52.22 o 
  10   4   0     3108.54     3059.51    106.04 o 
  11   4   0     1253.96     1269.81     57.31 o 
  12   4   0      612.37      613.40     47.37 o 
  13   4   0       74.96       38.35     15.13 o 
  14   4   0       42.79       57.56     24.42 o 
  15   4   0       25.85       39.26     32.59 o 
 -11   5   0       92.16      135.59     49.13 o 
 -10   5   0      556.26      589.60     84.72 o 
  -9   5   0      355.91      336.85     51.95 o 
  -8   5   0      437.59      420.36     43.97 o 
  -7   5   0      132.15      135.36     20.86 o 
  -6   5   0      928.63      913.00     59.78 o 
  -5   5   0     2660.08     2715.11    114.65 o 
  -4   5   0     3582.52     3327.01    157.22 o 
  -3   5   0    12601.69    13550.07    264.47 o 
  -2   5   0     1325.38     1432.98    104.95 o 
  -1   5   0        3.05       15.10      3.74 o 
   0   5   0      788.77      829.99     33.05 o 
   1   5   0    16132.88    16849.80    134.15 o 
   2   5   0      769.04      750.41     33.18 o 
   4   5   0       16.29       26.49     10.47 o 
   5   5   0    14159.31    13924.68    179.98 o 
   6   5   0       64.45       83.37     13.23 o 
   7   5   0      649.64      678.98     47.28 o 
   8   5   0     1469.80     1535.72     55.58 o 
   9   5   0     3874.71     4041.72    110.14 o 
  10   5   0     1801.68     1791.28     58.67 o 
  11   5   0      639.65      701.37     33.92 o 
  12   5   0      247.18      270.28     39.79 o 
  13   5   0       16.68       32.79     21.49 o 
  14   5   0       66.58       86.60     29.05 o 
  15   5   0      357.10      331.82     93.75 o 
 -11   6   0       64.05       45.22     32.66 o 
 -10   6   0        0.46       33.50     27.77 o 
  -9   6   0      211.01      200.52     41.56 o 
  -8   6   0       78.19       68.77     23.25 o 
  -7   6   0      260.08      246.68     35.21 o 
  -6   6   0     1477.13     1550.01    129.52 o 
  -5   6   0     3332.61     3551.77    171.77 o 
  -4   6   0     3373.91     3540.50    264.83 o 
  -3   6   0     1883.10     2012.70     85.77 o 
  -2   6   0      207.79      257.01     27.77 o 
  -1   6   0       18.45       27.58      4.37 o 
   0   6   0     3507.62     3331.01     85.03 o 
   1   6   0     1783.88     1796.89     41.31 o 
   2   6   0    22884.59    22989.25    267.12 o 
   3   6   0      162.26      142.71     19.13 o 
   4   6   0     4033.39     3648.57    188.70 o 
   5   6   0       46.82       45.28     10.38 o 
   6   6   0     2110.17     2172.16     70.75 o 
   7   6   0      578.17      548.69     43.84 o 
   8   6   0     9953.63    10215.97    326.87 o 
   9   6   0     1152.69     1089.64     54.12 o 
  10   6   0     1640.75     1737.23     59.27 o 
  11   6   0      496.80      534.78     55.88 o 
  12   6   0        7.20       18.53     11.33 o 
  13   6   0       19.17       47.28     19.75 o 
  14   6   0      278.01      232.94     60.48 o 
  15   6   0      341.30      365.65    107.57 o 
 -10   7   0       44.62      102.16     45.08 o 
  -9   7   0       35.68       24.49     27.36 o 
  -8   7   0      425.64      479.62     40.79 o 
  -7   7   0      183.48      153.39     28.19 o 
  -6   7   0      759.95      784.19     50.35 o 
  -5   7   0      401.82      467.21     34.33 o 
  -4   7   0     1277.65     1234.46     64.97 o 
  -3   7   0      740.82      768.66     48.62 o 
  -2   7   0       13.66       35.87     14.58 o 
  -1   7   0     1649.00     1782.76     58.47 o 
   0   7   0     1441.11     1470.84     50.44 o 
   1   7   0     7193.69     6493.76    139.23 o 
   2   7   0      259.38      194.69     17.00 o 
   3   7   0     1896.59     1570.49     66.04 o 
   4   7   0       83.52       98.41      9.60 o 
   5   7   0     2684.93     3000.59    110.42 o 
   6   7   0       35.59       45.45     23.09 o 
   7   7   0    15681.49    16876.49    274.53 o 
   8   7   0      697.29      772.44     46.42 o 
   9   7   0     2347.40     2479.70    106.34 o 
  10   7   0      221.51      292.21     39.42 o 
  11   7   0      602.29      614.17     58.18 o 
  12   7   0      330.25      268.28     42.76 o 
  13   7   0      261.04      304.17     80.36 o 
  14   7   0      969.71      932.57    101.15 o 
  15   7   0        3.97       20.34     19.69 o 
  -9   8   0        8.40       38.45     31.40 o 
  -8   8   0      253.49      192.30     73.27 o 
  -7   8   0      583.91      647.55     46.90 o 
  -6   8   0       16.49       25.30     15.83 o 
  -5   8   0      684.10      712.30     41.63 o 
  -4   8   0       44.88       64.77     19.72 o 
  -3   8   0      115.66      118.49     19.62 o 
  -2   8   0      257.09      217.94     37.44 o 
  -1   8   0      884.37      904.09     44.84 o 
   0   8   0     1756.66     1711.69     53.80 o 
   1   8   0     1340.48     1382.82     50.58 o 
   2   8   0     4148.79     4222.68    110.02 o 
   3   8   0       34.64       44.24     14.21 o 
   4   8   0      245.99      260.30     16.99 o 
   5   8   0      161.75      139.48     25.14 o 
   6   8   0     5902.81     5864.89    226.06 o 
   7   8   0      295.63      343.80     42.81 o 
   8   8   0     2417.10     2558.82    110.06 o 
   9   8   0      351.59      346.83     31.84 o 
  10   8   0      149.71      204.96     53.54 o 
  11   8   0       14.51       17.85     11.14 o 
  12   8   0     1463.79     1444.63     80.05 o 
  13   8   0      471.02      442.67     99.65 o 
  14   8   0      424.76      370.96    119.16 o 
  15   8   0      224.66      154.76     55.16 o 
  -9   9   0        0.36       34.54     33.71 o 
  -8   9   0       66.86       78.74     24.47 o 
  -7   9   0       19.14       26.64     19.52 o 
  -6   9   0      457.94      500.86     42.85 o 
  -5   9   0     1002.71     1022.32     97.00 o 
  -4   9   0      171.02      179.57     40.16 o 
  -3   9   0      132.53      158.90     34.54 o 
  -2   9   0     1146.47     1200.56     59.59 o 
  -1   9   0     1695.44     1735.72     61.25 o 
   0   9   0     1761.99     1750.09     61.92 o 
   1   9   0     4823.59     4909.42    127.21 o 
   2   9   0      388.88      393.39     28.81 o 
   3   9   0      149.46      195.93     12.91 o 
   4   9   0      356.44      335.93     40.96 o 
   5   9   0     9096.22     8311.67    573.61 o 
   6   9   0       72.98       71.08     19.04 o 
   7   9   0     3785.90     3945.74    137.34 o 
   8   9   0      344.04      311.82     52.05 o 
   9   9   0     1298.32     1390.22    107.76 o 
  10   9   0       32.34       35.73     23.47 o 
  11   9   0     1348.64     1130.10     58.03 o 
  12   9   0      334.49      312.61     74.18 o 
  13   9   0     1469.94     1407.34     90.11 o 
  14   9   0      162.03      275.44     68.11 o 
  -8  10   0       18.38       17.38     29.17 o 
  -7  10   0      381.38      305.47     70.17 o 
  -6  10   0      168.61      192.29     60.29 o 
  -5  10   0        0.22       25.79     17.32 o 
  -4  10   0      370.52      365.84     36.94 o 
  -3  10   0      304.05      281.54     29.69 o 
  -2  10   0      566.68      650.82     59.64 o 
  -1  10   0     2157.08     2237.83     93.58 o 
   0  10   0     7808.56     7849.18    146.73 o 
   1  10   0     1398.33     1358.85     54.91 o 
   2  10   0     1367.65     1386.47     53.67 o 
   3  10   0       54.55       48.46     11.74 o 
   4  10   0     2964.29     2947.45     90.03 o 
   5  10   0       94.80      108.21     22.37 o 
   6  10   0     6469.41     6591.35    296.44 o 
   7  10   0       65.31       87.76     20.94 o 
   8  10   0     3354.93     3486.58    148.99 o 
   9  10   0        3.14       25.75     33.64 o 
  10  10   0      909.88     1000.48     61.44 o 
  11  10   0      432.14      380.25     34.96 o 
  12  10   0     1057.81      990.48     59.81 o 
  13  10   0      859.74      807.54    115.35 o 
  14  10   0      543.21      504.82    160.15 o 
  -7  11   0       45.36       23.46     18.33 o 
  -6  11   0       40.76       24.54     27.01 o 
  -5  11   0       78.21       60.19     23.48 o 
  -4  11   0      270.71      283.34     32.10 o 
  -3  11   0        1.11       10.41     14.32 o 
  -2  11   0     1369.42     1365.13     58.05 o 
  -1  11   0     1361.70     1345.32     99.62 o 
   0  11   0      517.06      489.27     38.73 o 
   1  11   0       65.19       87.95     12.08 o 
   2  11   0       94.20      108.55     14.60 o 
   3  11   0     2155.94     2229.05     80.95 o 
   4  11   0      880.73      873.26     99.73 o 
   5  11   0     5179.74     5595.00    220.37 o 
   6  11   0        3.34       36.16     23.40 o 
   7  11   0     1781.86     1756.23    103.02 o 
   8  11   0       65.97       65.07     20.27 o 
   9  11   0      714.98      729.11     84.75 o 
  10  11   0       16.93       76.97     51.50 o 
  11  11   0     2461.71     2460.00    128.50 o 
  12  11   0      205.93      192.60     52.90 o 
  13  11   0      706.02      788.70     86.04 o 
  14  11   0      143.27      238.24     78.16 o 
  -6  12   0       34.48       23.40     16.23 o 
  -5  12   0       70.77       67.15     25.02 o 
  -4  12   0        6.45       19.24     18.18 o 
  -3  12   0      562.77      486.00     46.39 o 
  -2  12   0      724.89      709.00     50.29 o 
  -1  12   0      593.50      577.82     38.62 o 
   0  12   0        2.32       25.24     17.47 o 
   1  12   0      306.53      288.21     58.20 o 
   2  12   0     1524.70     1626.60     81.45 o 
   3  12   0     1115.19     1134.10     49.92 o 
   4  12   0     3372.10     3312.41    107.31 o 
   5  12   0      331.03      350.77     36.37 o 
   6  12   0     2094.40     2109.28    101.08 o 
   7  12   0        7.89       23.70     23.90 o 
   8  12   0      352.63      387.18     47.45 o 
   9  12   0        8.17       62.17     28.09 o 
  10  12   0     2097.59     2030.91    110.24 o 
  11  12   0      419.72      386.79     44.65 o 
  12  12   0     1007.85     1048.29    107.33 o 
  13  12   0       63.17       47.45     38.17 o 
  -4  13   0      100.25       97.63     44.73 o 
  -3  13   0        8.60       20.59     25.96 o 
  -2  13   0      156.22      207.05     44.52 o 
  -1  13   0       30.21       53.59     30.15 o 
   0  13   0        9.12       46.48     32.03 o 
   1  13   0       62.16      125.47     43.61 o 
   2  13   0      426.24      373.34     58.83 o 
   3  13   0     1197.87     1009.28     59.71 o 
   4  13   0      485.46      486.02     45.15 o 
   5  13   0     1323.23     1224.83     57.46 o 
   6  13   0        0.47       25.20     18.62 o 
   7  13   0      204.99      192.35     28.74 o 
   8  13   0       90.94       81.21     23.25 o 
   9  13   0     2478.99     2505.57    130.40 o 
  10  13   0        0.81       25.38     24.56 o 
  11  13   0     1730.04     1835.25    106.64 o 
  12  13   0       76.74       62.92     30.37 o 
  13  13   0        6.55       30.94     18.44 o 
  -3  14   0      208.72      177.60     53.45 o 
  -2  14   0       71.80       40.96     50.94 o 
  -1  14   0       11.87       41.38     37.82 o 
   0  14   0       93.58       65.39     38.17 o 
   1  14   0      662.49      571.04     75.85 o 
   2  14   0      884.33     1005.72     96.23 o 
   3  14   0      631.17      755.41     86.39 o 
   4  14   0     1297.65     1289.84     77.95 o 
   5  14   0        7.68       27.34     23.76 o 
   6  14   0        3.97       27.91     20.61 o 
   7  14   0       79.65       81.72     38.87 o 
   8  14   0     1267.06     1372.50     68.92 o 
   9  14   0        0.31       35.37     22.39 o 
  10  14   0     2064.18     2160.42    108.79 o 
  11  14   0       15.30       31.69     22.99 o 
  12  14   0       37.52       46.72     23.77 o 
  -1  15   0        2.21       27.56     37.12 o 
   0  15   0      161.65      196.02     57.71 o 
   1  15   0      136.40      215.00     65.81 o 
   2  15   0      643.51      630.91     71.39 o 
   3  15   0      880.36      851.36    112.91 o 
   4  15   0      245.02      330.64     64.69 o 
   5  15   0       48.38       37.89     25.61 o 
   6  15   0       47.98       77.39     37.61 o 
   7  15   0      575.77      617.95     67.97 o 
   8  15   0      197.04      311.55     74.60 o 
   9  15   0     2549.58     2706.61    103.97 o 
  10  15   0        3.68       31.97     27.36 o 
  11  15   0      113.35       94.14     31.26 o 
   1  16   0      408.62      383.25     83.25 o 
   2  16   0      261.89      334.40     89.11 o 
   3  16   0       71.64       69.30     32.59 o 
   4  16   0        2.49       51.36     34.26 o 
   5  16   0       60.17       78.65     49.34 o 
   6  16   0      208.11      321.35     70.34 o 
   7  16   0      138.43       92.04     34.05 o 
   8  16   0     2033.47     2055.16    109.69 o 
   9  16   0       14.80       49.87     23.54 o 
  -8 -16   1      253.58      216.94     44.43 o 
  -7 -16   1      384.73      327.98    122.23 o 
  -6 -16   1      720.45      729.66    124.63 o 
  -5 -16   1       48.07      115.63     46.89 o 
  -4 -16   1      435.85      350.94     77.74 o 
  -3 -16   1       19.05       31.54     30.36 o 
  -2 -16   1       84.08       77.18     36.36 o 
 -10 -15   1       46.15       91.49     45.29 o 
  -9 -15   1      448.98      395.14     56.49 o 
  -8 -15   1      475.61      422.41     44.31 o 
  -7 -15   1      957.27      907.54     82.21 o 
  -6 -15   1      187.05      199.35     34.25 o 
  -5 -15   1      923.41      822.72    109.84 o 
  -4 -15   1        0.01       26.52     31.40 o 
  -3 -15   1       57.41       48.50     29.59 o 
  -2 -15   1       64.88       64.97     43.13 o 
  -1 -15   1      805.21      834.61    136.92 o 
   0 -15   1        0.31       16.12     26.24 o 
 -12 -14   1       67.67      113.82     41.45 o 
 -11 -14   1      199.30      152.89     32.78 o 
 -10 -14   1       27.22       63.90     28.16 o 
  -9 -14   1      424.85      389.29     42.18 o 
  -8 -14   1      732.01      718.74    115.35 o 
  -7 -14   1     1218.48     1285.63     91.21 o 
  -6 -14   1     1915.26     1995.30    109.15 o 
  -5 -14   1      115.44       82.12     31.65 o 
  -4 -14   1       65.80       60.64     28.54 o 
  -3 -14   1      158.88      110.12     39.92 o 
  -2 -14   1      469.21      599.37     74.60 o 
  -1 -14   1       21.13       35.03     31.47 o 
   0 -14   1      505.32      607.19     89.81 o 
   1 -14   1        1.28       27.63     30.64 o 
   2 -14   1       81.33      164.55     54.78 o 
   3 -14   1       68.77       92.81     40.33 o 
 -12 -13   1       29.37       72.45     27.95 o 
 -11 -13   1       69.85       76.80     32.25 o 
 -10 -13   1      863.80      937.68     67.84 o 
  -9 -13   1      123.83      155.36     26.95 o 
  -8 -13   1     1610.34     1639.66     97.43 o 
  -7 -13   1      873.46      968.25     87.58 o 
  -6 -13   1      230.01      180.80     27.66 o 
  -5 -13   1      142.38      158.14     26.31 o 
  -4 -13   1       30.80       24.08     27.84 o 
  -3 -13   1      659.98      586.66     41.34 o 
  -2 -13   1        3.02       33.43     31.54 o 
  -1 -13   1     1607.21     1788.42    137.47 o 
   0 -13   1        0.74       31.19     26.80 o 
   1 -13   1      289.70      337.13     66.09 o 
   2 -13   1      106.87      126.52     37.06 o 
   3 -13   1       18.06       26.87     24.35 o 
   4 -13   1        4.14       16.89     25.12 o 
 -13 -12   1      213.55      235.97     52.13 o 
 -12 -12   1       62.28       58.17     28.75 o 
 -11 -12   1      388.48      388.89     76.48 o 
 -10 -12   1      561.28      525.09     45.49 o 
  -9 -12   1     2332.30     2473.01    117.50 o 
  -8 -12   1     1454.02     1653.58     79.03 o 
  -7 -12   1      329.81      352.73     51.81 o 
  -6 -12   1     1081.27     1018.65     53.43 o 
  -5 -12   1      155.45      177.47     28.67 o 
  -4 -12   1     1052.00     1029.44     70.06 o 
  -3 -12   1      280.98      268.99     39.25 o 
  -2 -12   1     3523.20     3701.69    151.78 o 
  -1 -12   1        1.79       24.21     29.45 o 
   0 -12   1      614.96      784.93     72.44 o 
   1 -12   1       63.49       65.25     30.57 o 
   2 -12   1       31.75       53.94     32.17 o 
   3 -12   1       11.70       36.57     30.36 o 
   4 -12   1      771.54      705.86     70.62 o 
   5 -12   1      125.04      102.51     34.75 o 
 -13 -11   1        0.16       25.72     19.97 o 
 -12 -11   1      359.38      314.43     43.96 o 
 -11 -11   1      629.56      558.56     45.73 o 
 -10 -11   1     2158.08     2261.18    110.79 o 
  -9 -11   1     1743.72     1777.22     81.47 o 
  -8 -11   1     1681.91     1765.45    121.81 o 
  -7 -11   1     2383.83     2251.68    127.38 o 
  -6 -11   1      210.57      183.10     27.71 o 
  -5 -11   1     2246.35     2172.67     85.85 o 
  -4 -11   1     1834.92     1898.19     75.97 o 
  -3 -11   1     2730.51     2829.63     95.05 o 
  -2 -11   1      549.86      498.88     35.43 o 
  -1 -11   1      602.25      596.25     31.86 o 
   0 -11   1       39.16       56.11     39.71 o 
   1 -11   1      569.48      449.59     68.28 o 
   2 -11   1       43.88       60.24     18.81 o 
   3 -11   1     2166.36     2158.02    175.92 o 
   4 -11   1      458.50      407.40     37.57 o 
   5 -11   1      304.90      351.29     58.34 o 
   6 -11   1       24.73       23.71     21.41 o 
   7 -11   1        2.12       44.59     22.78 o 
 -14 -10   1      193.84      144.17     58.48 o 
 -13 -10   1      178.17      188.83     66.09 o 
 -12 -10   1      170.60      126.45     41.52 o 
 -11 -10   1     2601.65     2666.30    275.65 o 
 -10 -10   1      252.83      223.67     40.06 o 
  -9 -10   1     3063.75     3032.09    135.46 o 
  -8 -10   1      668.73      850.83    100.49 o 
  -7 -10   1      141.70      109.14     43.55 o 
  -6 -10   1     1996.10     1918.29     85.68 o 
  -5 -10   1      313.81      360.84     31.30 o 
  -4 -10   1     5036.05     5245.13    170.80 o 
  -3 -10   1     1827.52     1988.61     69.46 o 
  -2 -10   1     5416.25     5386.10    172.38 o 
  -1 -10   1      108.18      119.24     13.06 o 
   0 -10   1       60.99       64.85     10.42 o 
   1 -10   1      424.12      362.33     59.46 o 
   2 -10   1     1958.79     1985.63    109.76 o 
   3 -10   1       77.73       77.20     21.57 o 
   4 -10   1      815.07      917.96     51.28 o 
   5 -10   1        5.04        8.09     13.73 o 
   6 -10   1        8.88       11.64     25.26 o 
   7 -10   1        2.43        6.30     14.64 o 
 -14  -9   1        3.20       32.38     33.43 o 
 -13  -9   1        9.13        5.58     31.54 o 
 -12  -9   1     1350.22     1363.57     87.16 o 
 -11  -9   1        1.12       16.00     10.25 o 
 -10  -9   1     2801.89     2556.30    119.68 o 
  -9  -9   1      390.32      409.49     50.91 o 
  -8  -9   1       61.23       79.92     21.04 o 
  -7  -9   1     2246.23     2264.21     97.25 o 
  -6  -9   1     4624.32     4797.64    163.85 o 
  -5  -9   1     2199.74     1952.90    158.86 o 
  -4  -9   1     4025.22     4131.18    143.42 o 
  -3  -9   1     5099.44     4543.83    224.55 o 
  -2  -9   1      270.47      233.67     15.84 o 
  -1  -9   1      127.84      113.89     19.36 o 
   0  -9   1       89.28       80.11     12.17 o 
   1  -9   1      583.94      606.85     32.24 o 
   2  -9   1      104.82      109.11     18.02 o 
   3  -9   1      549.42      555.01     44.52 o 
   4  -9   1        7.22       29.67     16.51 o 
   5  -9   1       31.73       45.38     20.37 o 
   6  -9   1      137.20      105.77     28.19 o 
   7  -9   1      314.22      247.29     32.29 o 
   8  -9   1       42.82      108.37     45.22 o 
   9  -9   1       85.18       63.57     49.83 o 
 -14  -8   1      331.39      188.92     55.52 o 
 -13  -8   1      710.72      832.85    229.27 o 
 -12  -8   1      122.64      113.78     25.36 o 
 -11  -8   1     3589.78     3624.40    245.01 o 
 -10  -8   1      137.20      141.96     28.24 o 
  -9  -8   1      142.19      136.29     26.85 o 
  -8  -8   1      116.44      111.43     16.95 o 
  -7  -8   1      812.45      817.78     67.02 o 
  -6  -8   1      512.59      412.29     53.14 o 
  -5  -8   1     8995.31     8457.44    488.87 o 
  -4  -8   1     7510.94     6338.52    125.12 o 
  -3  -8   1     1062.27      953.62     38.18 o 
  -2  -8   1      451.15      457.87     23.68 o 
  -1  -8   1      711.52      680.57     35.60 o 
   0  -8   1     2123.27     1872.15     58.59 o 
   1  -8   1       89.86       89.06     17.51 o 
   2  -8   1     6247.96     6383.81    203.49 o 
   3  -8   1       38.37       34.77     15.56 o 
   4  -8   1      745.90      697.13     53.45 o 
   5  -8   1      600.18      547.18     37.64 o 
   6  -8   1      245.41      286.03     42.57 o 
   7  -8   1        0.66       25.92     23.66 o 
   8  -8   1        2.45       27.19     16.43 o 
   9  -8   1        3.19       16.96     23.73 o 
 -14  -7   1      286.60      269.02     71.11 o 
 -13  -7   1        7.54       16.77     22.11 o 
 -12  -7   1      939.08      966.56    107.39 o 
 -11  -7   1       34.57       53.66     13.96 o 
 -10  -7   1      152.30      163.99     25.39 o 
  -9  -7   1       72.17       51.49     15.99 o 
  -8  -7   1     1091.84     1162.20     72.82 o 
  -7  -7   1      576.41      648.65     44.67 o 
  -6  -7   1     7300.86     7830.15    235.51 o 
  -5  -7   1     6551.55     6662.43    144.69 o 
  -4  -7   1      771.79      654.66     70.29 o 
  -3  -7   1      265.39      245.79     16.56 o 
  -2  -7   1      137.43      128.48     26.15 o 
  -1  -7   1     1146.68      947.55     45.17 o 
   1  -7   1    15219.04    15666.00    311.29 o 
   2  -7   1      334.54      278.67     15.15 o 
   3  -7   1     1157.96     1166.92     77.46 o 
   4  -7   1      159.79      199.62     24.90 o 
   5  -7   1      293.23      265.81     26.35 o 
   6  -7   1      248.00      273.66     30.40 o 
   7  -7   1      771.50      739.29     68.04 o 
   8  -7   1       58.37       67.37     21.43 o 
   9  -7   1      311.91      300.70     56.04 o 
  10  -7   1      206.93      125.54     51.71 o 
 -14  -6   1        0.66        9.42     18.07 o 
 -13  -6   1     1799.91     1857.53     79.54 o 
 -12  -6   1       39.54       68.06     16.48 o 
 -11  -6   1      275.43      270.93     31.79 o 
 -10  -6   1      141.75      128.68     22.89 o 
  -9  -6   1     1627.46     1701.81     74.40 o 
  -8  -6   1      770.17      772.15     44.39 o 
  -7  -6   1    10080.23    10535.32    243.29 o 
  -6  -6   1     3375.07     3186.10     94.66 o 
  -5  -6   1     3378.80     3088.51    209.97 o 
  -4  -6   1       18.26       18.65      9.07 o 
  -3  -6   1      153.36      160.45     10.31 o 
  -2  -6   1     2362.20     2167.43     63.51 o 
  -1  -6   1     2206.53     2051.58     52.35 o 
   0  -6   1    18963.35    19570.39    421.25 o 
   1  -6   1      216.52      184.13     16.36 o 
   2  -6   1     2320.80     2281.41     28.01 o 
   3  -6   1      154.49      180.93     19.33 o 
   4  -6   1      774.79      746.50     72.02 o 
   5  -6   1       62.24       66.87     19.05 o 
   6  -6   1     1876.67     1958.65     75.88 o 
   7  -6   1       20.82       32.35     17.90 o 
   8  -6   1     1152.10     1195.08     57.53 o 
   9  -6   1       66.08       55.76     38.59 o 
  10  -6   1        0.04       35.80     26.80 o 
  11  -6   1       15.37       13.89     26.59 o 
 -14  -5   1      735.85      766.79     62.11 o 
 -13  -5   1       88.39       48.31     23.34 o 
 -12  -5   1      997.24      888.35     51.15 o 
 -11  -5   1        8.54       20.39     11.69 o 
 -10  -5   1      135.81      161.79     18.17 o 
  -9  -5   1      601.56      594.87     39.32 o 
  -8  -5   1     7651.13     7910.44    204.13 o 
  -7  -5   1     1927.78     1940.82     68.65 o 
  -6  -5   1    10710.38    11476.96    192.20 o 
  -5  -5   1      118.19      109.58     12.27 o 
  -4  -5   1       16.31       14.25      8.43 o 
  -3  -5   1     1990.63     1836.98    109.77 o 
  -2  -5   1    16713.66    17667.84    164.04 o 
  -1  -5   1    31124.29    32937.79    292.81 o 
   0  -5   1     5535.74     5522.04    127.88 o 
   1  -5   1     4372.17     4221.85     53.24 o 
   2  -5   1      531.61      539.31     12.73 o 
   3  -5   1      139.49      115.32     15.29 o 
   4  -5   1      299.60      344.51     35.52 o 
   5  -5   1     3730.83     3759.63    272.99 o 
   6  -5   1        4.71       54.32     23.64 o 
   7  -5   1     2250.41     2539.99    113.19 o 
   8  -5   1       41.46       40.13     20.10 o 
   9  -5   1       22.02       25.05     15.00 o 
  10  -5   1      185.64      176.69     41.94 o 
  11  -5   1       55.93       41.24     30.77 o 
 -14  -4   1       69.64       31.45     20.45 o 
 -13  -4   1      225.60      223.26     34.32 o 
 -12  -4   1       39.36       42.79     23.32 o 
 -11  -4   1       51.86       56.72     15.32 o 
 -10  -4   1       98.71       84.24     14.94 o 
  -9  -4   1     3598.97     3644.05    113.19 o 
  -8  -4   1       49.94       62.63     22.16 o 
  -7  -4   1     5674.34     5829.63    207.01 o 
  -6  -4   1        9.63       26.37      9.44 o 
  -5  -4   1       12.56       21.03      5.65 o 
  -4  -4   1       68.75       40.10      5.98 o 
  -3  -4   1     5416.31     5174.12    149.32 o 
  -2  -4   1    15522.51    14850.58    409.56 o 
  -1  -4   1     4415.50     3951.11     97.69 o 
   0  -4   1     4002.56     3452.63     52.45 o 
   1  -4   1     3546.61     3572.78     49.64 o 
   2  -4   1        4.86       17.83      5.72 o 
   3  -4   1      349.26      320.99     23.70 o 
   4  -4   1     3165.73     3074.35    141.38 o 
   5  -4   1       21.14       14.96      7.64 o 
   6  -4   1     2483.28     2317.71     67.77 o 
   7  -4   1        6.54       23.90     13.83 o 
   8  -4   1        7.52       38.67     30.74 o 
   9  -4   1        0.01        2.52     10.56 o 
  10  -4   1      182.57      213.12     54.01 o 
  11  -4   1        0.43       36.50     37.75 o 
  12  -4   1      233.41      281.30     68.25 o 
 -14  -3   1       74.93       30.08     22.71 o 
 -13  -3   1       84.45       62.64     26.19 o 
 -12  -3   1      157.70      140.47     27.71 o 
 -11  -3   1      235.04      239.01     21.99 o 
 -10  -3   1     2398.85     2310.93     67.25 o 
  -9  -3   1      537.12      459.54     43.04 o 
  -8  -3   1     5462.36     5718.15    139.86 o 
  -7  -3   1       10.10       22.15     11.68 o 
  -6  -3   1      106.70       89.47     12.13 o 
  -5  -3   1       68.57      110.56     12.07 o 
  -4  -3   1     9569.06     9470.77    170.97 o 
  -3  -3   1     6661.03     6604.07    100.34 o 
  -2  -3   1    14714.62    14253.84     90.53 o 
  -1  -3   1     3565.44     3521.60    121.41 o 
   0  -3   1     2780.35     2558.39     37.98 o 
   1  -3   1     1066.27      957.81     19.76 o 
   2  -3   1     4647.07     4980.77     52.82 o 
   3  -3   1    10942.75    10886.52    203.92 o 
   4  -3   1      860.03      870.23     33.91 o 
   5  -3   1    10374.17    10434.57    309.49 o 
   6  -3   1      129.72      132.12      8.58 o 
   7  -3   1      435.32      437.74     24.43 o 
   8  -3   1       42.02       44.54      8.34 o 
   9  -3   1      189.70      181.82     21.21 o 
  10  -3   1      141.84      256.94     56.66 o 
  11  -3   1      575.60      471.04     76.48 o 
  12  -3   1       17.31       34.96     35.10 o 
  13  -3   1       19.34       23.10     28.33 o 
 -14  -2   1       12.56       33.36     37.26 o 
 -13  -2   1       46.99       41.63     21.75 o 
 -12  -2   1       24.65       51.96     20.86 o 
 -11  -2   1      980.73     1031.89     40.28 o 
 -10  -2   1       19.97       34.51     13.08 o 
  -9  -2   1     5808.88     6132.90    211.75 o 
  -8  -2   1       15.25       45.39     13.60 o 
  -7  -2   1       67.95       69.74     12.06 o 
  -6  -2   1      328.32      341.74     25.85 o 
  -5  -2   1     1661.00     1304.73     32.55 o 
  -4  -2   1     1852.47     1736.46     50.93 o 
  -3  -2   1    13569.40    12189.87    164.41 o 
  -2  -2   1     3995.70     3884.94     52.15 o 
  -1  -2   1      133.70       98.17     11.55 o 
   0  -2   1      134.70      133.85      9.37 o 
   1  -2   1     1742.66     1778.66     30.41 o 
   2  -2   1     5089.47     4939.26     76.91 o 
   3  -2   1     3519.40     3249.91     43.19 o 
   4  -2   1    15724.99    15253.67    254.98 o 
   5  -2   1     3005.07     3039.93     93.56 o 
   6  -2   1     1323.45     1224.78     37.04 o 
   7  -2   1       15.96       17.93      7.83 o 
   8  -2   1      304.59      318.13     20.85 o 
   9  -2   1       63.38       72.78     12.21 o 
  10  -2   1      953.02     1027.22     82.90 o 
  11  -2   1       27.80       29.45     26.31 o 
  12  -2   1        0.92       33.91     32.73 o 
  13  -2   1      143.66      143.41     58.62 o 
 -14  -1   1       60.58       52.69     38.94 o 
 -13  -1   1      238.18      224.15     59.80 o 
 -12  -1   1      562.67      611.89     52.76 o 
 -11  -1   1       53.95       54.98     14.84 o 
 -10  -1   1      692.39      711.26     39.10 o 
  -9  -1   1        1.62        8.14     10.25 o 
  -8  -1   1     1132.22     1166.00     56.05 o 
  -7  -1   1     1185.35     1238.69     47.76 o 
  -6  -1   1     2381.21     2343.41     70.61 o 
  -5  -1   1     1391.42     1477.98     51.22 o 
  -4  -1   1    36862.07    37600.34    520.28 o 
  -3  -1   1     5728.10     5834.45    112.68 o 
  -2  -1   1    11575.00    11707.48     77.25 o 
  -1  -1   1      584.56      568.87     15.67 o 
   1  -1   1    16880.67    16904.52    127.17 o 
   2  -1   1    31061.62    32566.99    160.43 o 
   3  -1   1    23706.99    23461.72    136.43 o 
   4  -1   1      166.57      129.55      8.98 o 
   5  -1   1     3153.53     3157.53     66.97 o 
   6  -1   1        0.32       24.74      8.82 o 
   7  -1   1      340.07      346.47     19.57 o 
   8  -1   1       50.73       53.04      9.69 o 
   9  -1   1     4724.40     4705.00    150.16 o 
  10  -1   1       12.37       30.93     12.18 o 
  11  -1   1      562.73      644.10     78.30 o 
  12  -1   1        7.35       50.59     35.52 o 
  13  -1   1      131.11      167.06     48.64 o 
 -13   0   1      364.18      273.48     85.76 o 
 -12   0   1        3.78       32.31     28.82 o 
 -11   0   1     2085.93     2014.99     88.07 o 
 -10   0   1      684.58      671.40     30.14 o 
  -9   0   1     1824.99     1732.44     60.16 o 
  -8   0   1      227.69      184.45     18.17 o 
  -7   0   1     1135.58     1141.68     43.02 o 
  -6   0   1      705.66      734.28     38.07 o 
  -5   0   1    12399.87    12177.96    130.88 o 
  -4   0   1     3677.61     3705.89     94.23 o 
  -3   0   1    16144.25    15883.61     90.87 o 
  -2   0   1     7314.10     7570.93     63.63 o 
  -1   0   1       49.84       56.33      3.72 o 
   2   0   1    27652.10    28150.35    183.82 o 
   3   0   1     7361.59     6962.64     46.35 o 
   4   0   1    11037.66    11504.18    143.77 o 
   5   0   1      320.66      284.12     11.70 o 
   6   0   1      277.38      262.02     20.48 o 
   7   0   1      345.92      359.85     19.32 o 
   8   0   1     6473.00     6552.35    165.93 o 
   9   0   1       69.51       72.62     12.97 o 
  10   0   1      812.46      819.32     36.40 o 
  11   0   1       25.11       32.38     27.84 o 
  12   0   1      218.28      232.87     47.66 o 
  13   0   1       34.56       43.48     28.12 o 
  14   0   1      215.61      268.25     72.58 o 
 -13   1   1        0.64       30.91     31.75 o 
 -12   1   1      247.67      252.69     50.24 o 
 -11   1   1      185.82      211.51     52.20 o 
 -10   1   1      465.51      452.48     26.19 o 
  -9   1   1       13.26       27.88     12.89 o 
  -8   1   1      860.80      860.99     45.61 o 
  -7   1   1      180.80      176.09     20.08 o 
  -6   1   1    11625.74    12249.34    158.95 o 
  -5   1   1        8.11       21.47      7.18 o 
  -4   1   1     5651.54     5409.42     96.40 o 
  -3   1   1       59.81       70.41      5.90 o 
  -2   1   1     2282.87     2470.96     34.82 o 
  -1   1   1     1346.29     1161.62     24.51 o 
   2   1   1     8828.20     8664.33    112.57 o 
   3   1   1     2776.97     2583.01     45.11 o 
   4   1   1      554.33      496.24     15.28 o 
   5   1   1     1376.37     1386.12     38.56 o 
   6   1   1      154.80      141.48     14.81 o 
   7   1   1    12191.64    12508.88    162.93 o 
   8   1   1      433.76      429.75     32.24 o 
   9   1   1     3153.19     3255.09    100.20 o 
  10   1   1      121.67       93.38     12.48 o 
  11   1   1      386.05      424.26     40.07 o 
  12   1   1      157.98      122.61     40.96 o 
  13   1   1      365.39      401.33     75.72 o 
  14   1   1       48.28       47.17     43.89 o 
 -13   2   1        6.07       29.10     39.99 o 
 -12   2   1      702.07      802.02     85.90 o 
 -11   2   1      279.83      329.66     57.50 o 
 -10   2   1       33.92       32.95     16.05 o 
  -9   2   1      474.53      461.80     29.40 o 
  -8   2   1        4.69       27.91      9.07 o 
  -7   2   1     2945.29     2944.80     97.07 o 
  -6   2   1       37.02       52.72      8.96 o 
  -5   2   1    10867.65    11109.43    152.05 o 
  -4   2   1      392.84      379.09     16.53 o 
  -3   2   1     1016.27     1007.36     21.23 o 
  -2   2   1     1884.73     1906.62     38.08 o 
  -1   2   1    28607.41    28600.28    253.52 o 
   1   2   1     3026.19     2730.65     36.08 o 
   2   2   1    10216.20     9947.94     77.25 o 
   3   2   1      607.96      497.52     14.42 o 
   4   2   1      400.20      399.86     17.82 o 
   5   2   1     5236.53     5589.68    107.08 o 
   6   2   1    11987.85    13033.03    560.43 o 
   7   2   1      134.30      129.98     23.69 o 
   8   2   1     3337.39     3693.34    148.85 o 
   9   2   1      386.98      421.78     28.70 o 
  10   2   1       22.90       37.14     18.57 o 
  11   2   1       26.61       40.96     20.94 o 
  12   2   1     1469.62     1538.76     74.92 o 
  13   2   1        3.56       41.38     39.01 o 
  14   2   1      316.05      322.19     85.76 o 
 -12   3   1       17.42       22.33     31.05 o 
 -11   3   1        1.57       51.08     37.68 o 
 -10   3   1      278.87      263.46     34.79 o 
  -9   3   1       24.85       38.03     29.17 o 
  -8   3   1      834.29      868.63     41.48 o 
  -7   3   1      516.08      600.11     59.01 o 
  -6   3   1     2522.61     2451.93     75.11 o 
  -5   3   1      129.75      117.20      9.74 o 
  -4   3   1       74.84       80.84      6.45 o 
  -3   3   1       62.31       54.23      7.29 o 
  -2   3   1     4993.45     4609.04     64.36 o 
  -1   3   1       80.42       66.29      4.38 o 
   0   3   1    25167.50    25628.46    170.36 o 
   1   3   1     3570.49     3455.30     57.05 o 
   2   3   1     5999.90     5901.22     88.53 o 
   3   3   1       22.87       32.66      5.30 o 
   4   3   1      561.11      497.81     14.50 o 
   5   3   1    13204.84    13446.78    141.14 o 
   6   3   1     2066.47     1867.78     67.76 o 
   7   3   1     4389.44     3968.92    174.38 o 
   8   3   1      894.90      956.30     51.33 o 
   9   3   1      336.90      305.12     26.32 o 
  10   3   1      622.03      561.06     28.09 o 
  11   3   1      818.63      988.84     96.65 o 
  12   3   1      223.36      236.54     41.24 o 
  13   3   1      927.53      838.92     57.48 o 
  14   3   1        7.70       14.05     18.19 o 
  15   3   1      135.79       42.29     33.29 o 
 -12   4   1       11.10       27.91     27.91 o 
 -11   4   1      100.23      116.40     48.01 o 
 -10   4   1       80.41      111.44     37.40 o 
  -9   4   1      177.39      192.59     26.83 o 
  -8   4   1      411.58      409.09     34.10 o 
  -7   4   1     2394.67     2359.61     94.65 o 
  -6   4   1      370.35      353.79     48.89 o 
  -5   4   1      626.52      575.48     32.35 o 
  -4   4   1      545.29      678.33     46.27 o 
  -3   4   1     5544.85     5644.41    179.80 o 
  -2   4   1      692.42      749.00     39.97 o 
  -1   4   1    31126.27    31503.74    208.06 o 
   0   4   1     3155.67     3126.13     76.65 o 
   1   4   1     7095.72     6684.55     85.24 o 
   2   4   1     3788.08     3805.81     80.22 o 
   3   4   1     1538.21     1485.30     36.27 o 
   4   4   1     4452.86     4448.05     57.21 o 
   5   4   1     9746.79     9962.02    141.27 o 
   6   4   1     6984.09     6960.14    304.53 o 
   7   4   1     2119.11     2127.84     69.20 o 
   8   4   1     2182.37     2274.99     78.83 o 
   9   4   1        1.31       17.77     10.37 o 
  10   4   1      496.12      519.24     25.80 o 
  11   4   1        4.62       27.43     10.38 o 
  12   4   1     1516.41     1659.95     83.90 o 
  13   4   1        4.12       27.12     19.47 o 
  14   4   1      190.55      181.70     35.83 o 
  15   4   1       24.79       35.48     29.73 o 
 -11   5   1        4.70       70.55     42.78 o 
 -10   5   1      183.96      163.78     45.85 o 
  -9   5   1      191.25      171.02     35.52 o 
  -8   5   1     1271.00     1293.25     52.42 o 
  -7   5   1        0.92       24.16     14.73 o 
  -6   5   1      767.82      751.68     52.28 o 
  -5   5   1        3.53       24.26     13.76 o 
  -4   5   1     1488.29     1456.46     67.24 o 
  -3   5   1       34.06       19.84     15.63 o 
  -2   5   1    15634.14    16230.76    308.13 o 
  -1   5   1     1084.59     1017.80     34.60 o 
   0   5   1     8458.50     9027.08     97.21 o 
   1   5   1     3926.14     4432.85     85.26 o 
   2   5   1     1016.48     1138.59     33.07 o 
   3   5   1     6026.99     4471.32    124.84 o 
   4   5   1     7050.96     6819.81    117.11 o 
   5   5   1     5333.75     4779.91     86.14 o 
   6   5   1     6322.59     6551.51    144.66 o 
   7   5   1     2957.58     2915.73    148.00 o 
   8   5   1      173.21      190.86     21.16 o 
   9   5   1       88.21      122.55     20.22 o 
  10   5   1       48.91       43.71     14.83 o 
  11   5   1     2968.79     2887.34    138.45 o 
  12   5   1       12.66       18.57     21.27 o 
  13   5   1     1050.45     1022.46     70.43 o 
  14   5   1       30.12       58.37     28.10 o 
  15   5   1       90.20      119.21     30.81 o 
 -11   6   1       52.50       89.46     46.96 o 
 -10   6   1      112.44      164.34     54.01 o 
  -9   6   1      386.43      393.21     42.54 o 
  -8   6   1       28.96       27.29     14.35 o 
  -7   6   1      663.47      649.48     50.24 o 
  -6   6   1        8.28       23.59     26.94 o 
  -5   6   1      173.80      209.49     34.12 o 
  -4   6   1      263.30      284.32     28.82 o 
  -3   6   1     7278.31     7365.47    136.94 o 
  -2   6   1       25.80       51.06     14.37 o 
  -1   6   1     5291.18     4950.99    126.48 o 
   0   6   1     2204.62     2527.16     62.60 o 
   1   6   1     1222.32     1354.28     62.84 o 
   2   6   1     2448.38     2248.74     72.55 o 
   3   6   1    15432.04    16227.57    200.43 o 
   4   6   1     5456.35     4948.33    134.93 o 
   5   6   1     3658.31     3220.38    119.30 o 
   6   6   1     6805.96     7071.12    249.60 o 
   7   6   1        9.16       17.89     11.65 o 
   8   6   1      395.43      372.76     37.36 o 
   9   6   1      702.98      745.82     61.84 o 
  10   6   1     6187.00     6338.08    182.73 o 
  11   6   1       13.47       16.92     10.36 o 
  12   6   1     1401.32     1749.56    120.98 o 
  13   6   1       12.58       51.96     24.21 o 
  14   6   1        0.02        9.39     17.47 o 
  15   6   1       67.49       98.49     31.06 o 
 -10   7   1       18.85       31.54     27.70 o 
  -9   7   1       12.63       46.00     19.62 o 
  -8   7   1       66.06       38.54     16.55 o 
  -7   7   1      253.69      237.67     32.03 o 
  -6   7   1      886.55      854.26     61.92 o 
  -5   7   1      199.84      275.23     32.14 o 
  -4   7   1     4261.54     4438.79    146.55 o 
  -3   7   1       12.09       35.17     23.09 o 
  -2   7   1     3831.05     3745.57    203.98 o 
  -1   7   1     1070.62      987.93     46.01 o 
   0   7   1      265.86      265.84     17.19 o 
   1   7   1     4266.14     4768.93    132.87 o 
   2   7   1     9931.42    10100.70    202.08 o 
   3   7   1     2168.89     2041.59     78.68 o 
   4   7   1     9340.34     9465.81    196.56 o 
   5   7   1     6159.62     5889.10    242.42 o 
   6   7   1      855.26      873.64     58.13 o 
   7   7   1      539.53      469.90     52.98 o 
   8   7   1     2539.47     2610.50     95.84 o 
   9   7   1     4615.35     4838.52    171.41 o 
  10   7   1      452.09      495.67     45.08 o 
  11   7   1     2264.23     2300.36     85.39 o 
  12   7   1        0.10       26.43     20.96 o 
  13   7   1       29.41       23.01     21.98 o 
  14   7   1       13.19       35.73     19.87 o 
  15   7   1      955.18      957.04    226.73 o 
  -9   8   1      150.75       57.85     28.82 o 
  -8   8   1       98.68       80.95     23.75 o 
  -7   8   1      102.47      102.96     21.16 o 
  -6   8   1      117.01      143.06     23.41 o 
  -5   8   1      312.09      392.94     35.20 o 
  -4   8   1        3.12       26.00     20.02 o 
  -3   8   1     1784.47     1950.28    104.15 o 
  -2   8   1       18.81       52.84     31.12 o 
  -1   8   1      165.77      177.81     23.80 o 
   0   8   1      323.27      349.96     15.76 o 
   1   8   1     6499.29     6524.51     95.12 o 
   2   8   1      295.87      229.07     23.24 o 
   3   8   1     6900.31     6736.40    247.17 o 
   4   8   1     2453.01     2535.77     93.00 o 
   5   8   1     3115.05     3159.60    111.26 o 
   6   8   1      868.68      838.62     70.44 o 
   7   8   1     1962.88     2148.01    141.17 o 
   8   8   1     2039.94     1979.92     63.35 o 
   9   8   1      828.52      845.63     35.37 o 
  10   8   1     2537.43     2922.82    166.19 o 
  11   8   1      473.97      573.96    112.11 o 
  12   8   1        7.46       16.92     11.54 o 
  13   8   1       54.00       48.67     25.89 o 
  14   8   1      764.47      732.43     89.78 o 
  15   8   1      124.40       40.06     59.18 o 
  -8   9   1        0.85       37.17     20.67 o 
  -7   9   1      326.92      352.46    101.43 o 
  -6   9   1      102.67       80.47     22.92 o 
  -5   9   1      845.80      897.05     49.73 o 
  -4   9   1     1971.72     2008.02     97.06 o 
  -3   9   1      170.81      157.87     35.42 o 
  -2   9   1        0.61       22.16     15.23 o 
  -1   9   1      363.02      345.00     19.96 o 
   0   9   1     3473.89     3305.56    106.41 o 
   1   9   1       25.91       32.08     11.16 o 
   2   9   1    12334.10    12529.84    209.62 o 
   3   9   1     2630.29     2747.26    111.50 o 
   4   9   1     2346.24     2371.34    102.86 o 
   5   9   1        1.18       30.29     18.41 o 
   6   9   1      985.96      976.19     62.99 o 
   7   9   1     1342.48     1462.36     76.48 o 
   8   9   1     1061.91     1151.08     64.65 o 
   9   9   1     4662.82     4944.60    196.53 o 
  10   9   1     1083.94     1010.63     56.56 o 
  11   9   1      386.97      348.04     47.77 o 
  12   9   1        1.77       35.30     23.16 o 
  13   9   1      323.75      325.31    104.75 o 
  14   9   1       82.51       53.31     29.10 o 
  15   9   1      131.43       92.28     32.48 o 
  -8  10   1       89.87       50.12     22.96 o 
  -7  10   1        2.28       21.47     19.37 o 
  -6  10   1       50.36       75.74     23.06 o 
  -5  10   1      486.97      481.56     40.54 o 
  -4  10   1      187.54      150.69     28.69 o 
  -3  10   1      337.85      347.01     32.86 o 
  -2  10   1       39.76       56.60     24.46 o 
  -1  10   1       20.98       57.36     20.76 o 
   0  10   1      183.16      196.86     27.42 o 
   1  10   1     4783.79     4855.77    123.81 o 
   2  10   1      319.65      348.92     23.07 o 
   3  10   1     3379.75     3530.59    114.23 o 
   4  10   1        7.06       63.03     20.29 o 
   5  10   1      480.03      476.47     39.82 o 
   6  10   1      244.68      216.37     26.86 o 
   7  10   1     4700.60     4848.58    171.58 o 
   8  10   1     3889.56     3752.76    156.90 o 
   9  10   1     1686.43     1658.11    109.63 o 
  10  10   1      778.68      747.49     57.54 o 
  11  10   1        0.79       23.22     17.73 o 
  12  10   1       31.70       25.01     17.06 o 
  13  10   1       38.83       19.96     49.06 o 
  14  10   1      581.31      520.31    206.00 o 
  15  10   1       14.64       26.94     29.94 o 
  -7  11   1       47.40       16.19     20.45 o 
  -6  11   1      929.12      696.53    119.61 o 
  -5  11   1        6.70       45.76     20.07 o 
  -4  11   1      218.59      195.40     30.38 o 
  -3  11   1      484.85      453.41     40.51 o 
  -2  11   1      203.89      238.91     55.55 o 
  -1  11   1      144.15      138.43     21.80 o 
   0  11   1     2894.29     2935.56     93.94 o 
   1  11   1       61.31       43.46     10.18 o 
   2  11   1      786.00      795.90     36.34 o 
   3  11   1        0.99       22.25     11.08 o 
   4  11   1      628.81      673.56     26.70 o 
   5  11   1      693.67      695.02     41.38 o 
   6  11   1     3848.52     3911.45    228.75 o 
   7  11   1     7449.44     7815.26    163.03 o 
   8  11   1     3087.61     3245.31    108.66 o 
   9  11   1      773.78      763.45     48.02 o 
  10  11   1       66.25       88.49     29.13 o 
  11  11   1        5.29       47.82     20.47 o 
  12  11   1      282.96      247.92     53.14 o 
  13  11   1     1065.70     1378.37    137.82 o 
  14  11   1      267.06      251.64    105.58 o 
  -6  12   1        9.70       28.69     18.73 o 
  -5  12   1       22.33       47.38     36.43 o 
  -4  12   1       28.63       69.78     38.03 o 
  -3  12   1        5.75        9.35     22.33 o 
  -2  12   1        0.49       46.34     37.68 o 
  -1  12   1     1893.07     1902.03     83.06 o 
   0  12   1       19.63       34.09     16.35 o 
   1  12   1     1834.01     2093.23    146.62 o 
   2  12   1      338.92      283.08     28.90 o 
   3  12   1       32.56       43.53     12.96 o 
   4  12   1       13.18       24.79     16.41 o 
   5  12   1     4306.11     4333.69    128.21 o 
   6  12   1     1764.41     1887.16    154.15 o 
   7  12   1     2173.24     2379.06    112.18 o 
   8  12   1      522.99      510.39     63.01 o 
   9  12   1       15.86       33.42     17.39 o 
  10  12   1      238.18      210.11     31.83 o 
  11  12   1      748.08      780.38     54.73 o 
  12  12   1     2295.61     2562.39    134.19 o 
  13  12   1      396.11      294.28     85.00 o 
  14  12   1     1258.36     1173.76    141.87 o 
  -4  13   1      128.47      135.10     53.18 o 
  -3  13   1        4.69       32.46     23.89 o 
  -2  13   1      867.49      826.24    106.63 o 
  -1  13   1      191.39      249.55     48.64 o 
   0  13   1      969.04     1085.83     97.21 o 
   1  13   1        1.05       94.63     47.59 o 
   2  13   1        5.04       67.27     38.24 o 
   3  13   1        2.65       21.68     16.10 o 
   4  13   1     2166.89     2148.66    110.50 o 
   5  13   1      376.72      363.98     38.04 o 
   6  13   1     2118.54     2088.28     80.43 o 
   7  13   1       57.30       81.62     28.55 o 
   8  13   1      134.64      133.42     27.71 o 
   9  13   1       72.28      104.09     24.82 o 
  10  13   1     1292.39     1331.86     82.01 o 
  11  13   1     1562.70     1593.67    100.17 o 
  12  13   1      653.10      702.58     81.09 o 
  13  13   1     1078.34     1044.03    273.62 o 
  -3  14   1      122.15      168.32     56.25 o 
  -2  14   1      113.88      119.96     43.41 o 
  -1  14   1      450.99      481.02     68.53 o 
   0  14   1       23.60       22.19     31.40 o 
   1  14   1        0.60       48.92     29.52 o 
   2  14   1       17.77       32.17     26.80 o 
   3  14   1      972.72      921.63     86.04 o 
   4  14   1       60.65       36.76     17.52 o 
   5  14   1     2650.43     2711.33    227.15 o 
   6  14   1       99.50       98.06     22.38 o 
   7  14   1      791.00      812.79    109.84 o 
   8  14   1       11.08       17.59     23.73 o 
   9  14   1      281.52      309.51     52.09 o 
  10  14   1      219.52      251.75     39.46 o 
  11  14   1      517.93      582.19     51.45 o 
  12  14   1      352.31      446.69    148.85 o 
  -1  15   1      139.33      150.52     48.78 o 
   0  15   1       81.13       41.38     32.24 o 
   1  15   1       84.12       83.04     38.17 o 
   2  15   1       70.85       68.11     35.73 o 
   3  15   1       97.16       41.10     29.24 o 
   4  15   1     1253.15     1408.65    103.07 o 
   5  15   1      126.06      115.68     24.36 o 
   6  15   1      376.14      357.03     41.99 o 
   7  15   1       57.11       27.80     19.17 o 
   8  15   1      181.56      186.39     36.12 o 
   9  15   1       46.39       70.67     24.41 o 
  10  15   1      820.56      972.43     63.36 o 
  11  15   1      886.81      930.00    118.70 o 
   1  16   1       31.06       32.45     45.92 o 
   2  16   1       99.65       84.86     39.43 o 
   3  16   1      942.69     1009.70    161.06 o 
   4  16   1       13.16       30.84     29.17 o 
   5  16   1      235.01      306.42     85.35 o 
   6  16   1        0.89       22.89     34.68 o 
   7  16   1      134.73      129.05     29.87 o 
   8  16   1        0.35       34.52     21.67 o 
   9  16   1     1470.87     1488.66    156.76 o 
  10  16   1      800.02      792.78    140.75 o 
   5  17   1       10.83       35.38     27.36 o 
   6  17   1        0.26       23.10     33.36 o 
   7  17   1       10.21       30.70     37.75 o 
  -7 -16   2       52.24       31.40     24.10 o 
  -6 -16   2        0.01       -1.67     28.40 o 
  -5 -16   2      385.06      433.29     75.51 o 
  -3 -16   2      610.92      673.20     99.51 o 
 -10 -15   2     1531.15     1457.29    163.29 o 
  -9 -15   2        1.26       62.99     25.57 o 
  -8 -15   2        6.26       38.50     23.80 o 
  -7 -15   2      116.85       65.63     41.14 o 
  -6 -15   2      422.09      418.17     45.23 o 
  -5 -15   2      211.74      167.26     33.73 o 
  -4 -15   2     2049.78     1984.65    133.43 o 
  -3 -15   2      322.84      390.79     63.71 o 
  -2 -15   2       56.87       53.87     32.87 o 
  -1 -15   2       45.06      120.17     54.57 o 
   0 -15   2      182.14      105.93     39.36 o 
 -11 -14   2      889.07      790.99     74.37 o 
 -10 -14   2        1.74       19.98     21.09 o 
  -9 -14   2        0.84       45.94     23.78 o 
  -8 -14   2       11.80       35.59     19.53 o 
  -7 -14   2      429.62      468.69     44.03 o 
  -6 -14   2        1.26       28.31     20.96 o 
  -5 -14   2     2207.81     2436.67     88.57 o 
  -4 -14   2      383.27      375.78     43.80 o 
  -3 -14   2      142.63      126.38     40.68 o 
  -2 -14   2       57.37       31.54     29.31 o 
  -1 -14   2       23.98       57.92     49.48 o 
   0 -14   2      244.76      173.13     44.80 o 
   1 -14   2       60.41       79.62     42.92 o 
   2 -14   2      121.24      118.56     40.40 o 
 -12 -13   2      613.84      648.81    159.94 o 
 -11 -13   2       48.44       47.03     45.74 o 
 -10 -13   2      131.97      151.54     29.85 o 
  -9 -13   2       15.13       44.63     20.99 o 
  -8 -13   2      369.32      353.05     54.79 o 
  -7 -13   2       45.81       43.20     36.99 o 
  -6 -13   2     2840.78     3137.34    161.79 o 
  -5 -13   2       98.55      104.48     23.89 o 
  -4 -13   2      687.97      620.19     50.08 o 
  -3 -13   2        0.32       28.64     21.67 o 
  -2 -13   2       63.22       65.04     40.13 o 
  -1 -13   2      123.31      159.87     45.85 o 
   0 -13   2      963.70      896.44     87.79 o 
   1 -13   2      198.82      189.46     40.40 o 
   2 -13   2      128.78       94.07     34.61 o 
   3 -13   2      186.49      173.55     52.69 o 
   4 -13   2        0.08        5.16     21.14 o 
 -13 -12   2      725.96      732.24    105.09 o 
 -12 -12   2       95.84      156.39     52.69 o 
 -11 -12   2      512.83      465.25     73.48 o 
 -10 -12   2       51.63       44.13     25.73 o 
  -9 -12   2      586.38      539.11     47.20 o 
  -8 -12   2      226.44      256.53     36.48 o 
  -7 -12   2     3962.64     4110.19    150.17 o 
  -6 -12   2       58.77       92.19     32.98 o 
  -5 -12   2     2013.85     2121.44     80.52 o 
  -4 -12   2       39.93       34.30     20.90 o 
  -3 -12   2      181.86      158.06     37.96 o 
  -2 -12   2       33.68       39.93     19.40 o 
  -1 -12   2     1877.64     1667.69     98.05 o 
   0 -12   2      842.44      903.21     76.83 o 
   1 -12   2      524.85      670.97     71.11 o 
   2 -12   2      330.86      368.95     52.20 o 
   3 -12   2       95.03      102.30     34.12 o 
   5 -12   2       46.76       30.43     30.36 o 
 -13 -11   2      545.06      491.85    217.76 o 
 -12 -11   2      439.96      372.58    100.10 o 
 -11 -11   2       21.48       76.59     24.27 o 
 -10 -11   2      261.11      217.86     46.06 o 
  -9 -11   2      253.96      173.99     38.30 o 
  -8 -11   2     3546.52     3779.31    149.44 o 
  -7 -11   2        7.93       29.76     19.70 o 
  -6 -11   2     4899.62     5122.99    204.85 o 
  -5 -11   2       14.97       59.99     23.50 o 
  -4 -11   2        3.01       32.58     24.65 o 
  -3 -11   2        0.36       65.81     25.75 o 
  -2 -11   2     4050.83     4275.72    123.52 o 
  -1 -11   2      611.42      650.93     48.93 o 
   0 -11   2     1663.82     1702.72    127.22 o 
   1 -11   2      757.54      852.90     69.78 o 
   2 -11   2       43.15       53.59     17.46 o 
   3 -11   2        0.14       38.62     21.09 o 
   4 -11   2      170.57      162.65     28.86 o 
   5 -11   2      109.02      139.78     39.15 o 
   6 -11   2       56.74       50.57     20.17 o 
 -13 -10   2      403.21      303.50    127.01 o 
 -12 -10   2        8.28       32.26     27.22 o 
 -11 -10   2      217.31      214.48     41.52 o 
 -10 -10   2      392.16      419.49     74.91 o 
  -9 -10   2     1608.32     1656.93     97.29 o 
  -8 -10   2      565.06      457.13     55.32 o 
  -7 -10   2     4612.20     4730.21    145.38 o 
  -6 -10   2      283.12      249.06     53.80 o 
  -5 -10   2      135.13      141.18     24.16 o 
  -4 -10   2       31.68       56.56     26.78 o 
  -3 -10   2     2997.38     2928.18    113.96 o 
  -2 -10   2     1284.92     1338.58     63.86 o 
  -1 -10   2     3562.15     3669.59    133.22 o 
   0 -10   2      864.00      814.95     40.73 o 
   1 -10   2      897.24      924.54    111.41 o 
   2 -10   2        6.55        2.58     22.54 o 
   3 -10   2      348.14      346.30     33.15 o 
   4 -10   2      349.83      309.39     47.91 o 
   5 -10   2      341.87      345.42     34.12 o 
   6 -10   2      705.20      661.06     64.26 o 
   7 -10   2       13.38       24.54     18.64 o 
   8 -10   2        1.96       41.52     40.40 o 
 -14  -9   2       64.05       43.20     36.57 o 
 -13  -9   2        3.58       65.04     50.59 o 
 -12  -9   2        5.73       30.56     17.19 o 
 -11  -9   2      375.42      430.54     75.51 o 
 -10  -9   2     1551.46     1348.11     97.71 o 
  -9  -9   2     1367.01     1450.39    104.11 o 
  -8  -9   2     5081.06     5192.25    156.43 o 
  -7  -9   2       93.69      133.02     28.08 o 
  -6  -9   2       45.07       44.19     22.52 o 
  -5  -9   2       48.24       81.64     29.97 o 
  -4  -9   2     2676.04     2589.19    159.60 o 
  -3  -9   2      701.25      806.88     50.29 o 
  -2  -9   2     6676.56     6800.79    216.82 o 
  -1  -9   2      423.36      403.95     21.10 o 
   0  -9   2      270.98      269.99     18.31 o 
   1  -9   2        3.63       23.91     11.60 o 
   2  -9   2       24.89        8.97     13.75 o 
   3  -9   2      966.03     1010.67     47.23 o 
   4  -9   2      354.67      364.34     31.28 o 
   5  -9   2      340.28      326.41     33.73 o 
   6  -9   2        8.15       36.44     17.63 o 
   7  -9   2        3.99       42.11     21.12 o 
   8  -9   2       26.16       31.47     38.73 o 
 -14  -8   2      191.46      243.61     63.15 o 
 -13  -8   2        3.17       35.87     41.45 o 
 -12  -8   2      140.77       92.69     25.01 o 
 -11  -8   2      456.61      436.44     48.38 o 
 -10  -8   2      762.34      782.58     53.36 o 
  -9  -8   2     3098.90     3012.75    145.69 o 
  -8  -8   2      609.84      616.78     45.58 o 
  -7  -8   2     1303.14     1450.83     95.98 o 
  -6  -8   2      380.16      497.63     66.71 o 
  -5  -8   2     1411.67     1398.78     91.41 o 
  -4  -8   2      800.41      840.54     88.01 o 
  -3  -8   2    10291.30    10188.55    286.93 o 
  -2  -8   2       18.78       23.15     12.24 o 
  -1  -8   2     1174.98      986.87     26.34 o 
   0  -8   2      109.20      102.20     11.76 o 
   1  -8   2     1063.43     1093.54     56.49 o 
   2  -8   2      946.66      884.06     43.25 o 
   3  -8   2     6667.51     6974.40    231.00 o 
   4  -8   2     2561.16     2559.05     90.70 o 
   5  -8   2      435.63      448.52     34.04 o 
   6  -8   2      251.60      299.56     36.64 o 
   7  -8   2       46.12       53.97     27.39 o 
   8  -8   2       56.68       28.68     18.15 o 
   9  -8   2       16.36       24.77     38.66 o 
 -14  -7   2       42.11       36.44     22.77 o 
 -13  -7   2       33.87       20.63     16.43 o 
 -12  -7   2      869.68      878.14     55.58 o 
 -11  -7   2     1158.49     1170.04     60.07 o 
 -10  -7   2     2197.41     2364.30     88.03 o 
  -9  -7   2      411.65      443.81     31.27 o 
  -8  -7   2      416.44      403.83     52.57 o 
  -7  -7   2      312.29      325.65     41.45 o 
  -6  -7   2     2582.50     2132.74    145.53 o 
  -5  -7   2      554.17      576.34    134.82 o 
  -4  -7   2    12545.44    13009.63    222.22 o 
  -3  -7   2      117.45      146.75     24.33 o 
  -2  -7   2     4869.66     4255.94    157.22 o 
  -1  -7   2       30.63       29.55      6.36 o 
   0  -7   2       39.46       66.27      9.39 o 
   1  -7   2      403.47      389.29     35.26 o 
   2  -7   2     5808.91     5575.03    142.19 o 
   3  -7   2      458.80      405.15     38.28 o 
   4  -7   2     1298.77     1355.17     74.91 o 
   5  -7   2      149.17      150.86     22.80 o 
   6  -7   2        0.10       12.31     15.04 o 
   7  -7   2       52.10       53.43     17.48 o 
   8  -7   2      108.16       73.81     25.30 o 
   9  -7   2      192.06      199.65     45.57 o 
  10  -7   2       10.84       27.77     30.84 o 
 -14  -6   2      210.55      266.87     58.03 o 
 -13  -6   2      174.52      175.68     32.96 o 
 -12  -6   2     1339.21     1391.56     91.95 o 
 -11  -6   2     1378.71     1402.93     49.39 o 
 -10  -6   2     1826.26     1783.90     84.48 o 
  -9  -6   2     2449.82     2394.00     72.58 o 
  -8  -6   2       19.76       30.67     11.82 o 
  -7  -6   2     1971.05     2108.58     76.83 o 
  -6  -6   2     1985.10     2019.08     71.16 o 
  -5  -6   2    17983.76    18171.49    920.13 o 
  -3  -6   2     7416.00     7370.08    284.26 o 
  -2  -6   2       82.75       98.52     27.95 o 
  -1  -6   2        3.96       14.77      8.33 o 
   0  -6   2       60.43       86.53      9.05 o 
   1  -6   2    14581.14    14838.90    221.26 o 
   2  -6   2      724.18      590.89     25.55 o 
   3  -6   2     1674.94     1568.07     42.44 o 
   4  -6   2     1097.39     1139.34     68.03 o 
   5  -6   2       16.44       30.49     15.14 o 
   6  -6   2      283.88      264.74     32.34 o 
   7  -6   2      610.97      683.11     41.56 o 
   8  -6   2      911.72      909.43     46.73 o 
   9  -6   2      386.54      340.82     55.20 o 
  10  -6   2      298.88      292.25     84.93 o 
  11  -6   2       30.63       25.12     36.08 o 
 -14  -5   2      155.62      150.75     34.87 o 
 -13  -5   2      535.64      509.64     54.20 o 
 -12  -5   2      145.05      133.26     25.39 o 
 -11  -5   2     1935.88     1918.88     70.73 o 
 -10  -5   2     1178.11     1213.86     44.51 o 
  -9  -5   2      160.01      227.52     22.43 o 
  -8  -5   2     1284.25     1343.59     65.51 o 
  -7  -5   2      967.67      965.83     51.44 o 
  -6  -5   2     6512.55     6401.68    101.77 o 
  -5  -5   2       40.68       26.02      8.41 o 
  -4  -5   2    13043.66    12390.97    268.00 o 
  -3  -5   2       47.54      130.36     43.75 o 
  -2  -5   2     1024.07     1016.97     56.98 o 
  -1  -5   2      511.89      541.39     22.86 o 
   0  -5   2    14604.85    15220.25    269.06 o 
   1  -5   2     2865.09     3102.00     57.28 o 
   2  -5   2     8269.27     8074.54    173.46 o 
   3  -5   2     1258.37     1260.83     36.00 o 
   4  -5   2     1260.37     1238.21     55.46 o 
   5  -5   2       73.09       68.68     13.99 o 
   6  -5   2      331.43      332.71     30.88 o 
   7  -5   2     1330.35     1341.71     75.74 o 
   8  -5   2        3.18       25.15     17.20 o 
   9  -5   2      636.26      755.20     81.51 o 
  10  -5   2        8.21       -5.23     22.89 o 
  11  -5   2        5.95       63.43     38.45 o 
  12  -5   2       44.04       26.31     42.43 o 
 -14  -4   2       51.95       38.26     23.28 o 
 -13  -4   2       88.59       55.37     20.95 o 
 -12  -4   2      537.05      574.31     45.89 o 
 -11  -4   2      192.33      199.69     25.14 o 
 -10  -4   2       56.18       49.80     13.66 o 
  -9  -4   2      719.93      677.92     37.47 o 
  -8  -4   2     1730.40     1805.47     69.74 o 
  -7  -4   2     3359.41     3371.50    108.01 o 
  -6  -4   2     1982.06     1928.47    106.19 o 
  -5  -4   2     8674.40     8676.47    204.99 o 
  -4  -4   2     5029.54     5414.34     90.36 o 
  -3  -4   2       18.25       29.41      4.26 o 
  -2  -4   2      325.40      391.28     77.04 o 
  -1  -4   2     9427.86     9166.19    180.45 o 
   0  -4   2      343.22      360.32     12.56 o 
   1  -4   2     9628.81     9096.03     71.41 o 
   2  -4   2      542.34      516.27     19.18 o 
   3  -4   2      329.81      300.77     17.61 o 
   4  -4   2       14.27       22.87      8.99 o 
   5  -4   2     1348.68     1184.66     35.18 o 
   6  -4   2     1205.11     1085.43     62.95 o 
   7  -4   2     1255.80     1265.31     63.04 o 
   8  -4   2     1038.67      985.07     48.99 o 
   9  -4   2      506.29      531.25     51.71 o 
  10  -4   2       13.29       30.70     26.38 o 
  11  -4   2       65.90      106.35     38.66 o 
  12  -4   2      274.86      169.50     66.64 o 
 -14  -3   2       10.77       16.26     17.89 o 
 -13  -3   2      904.21      899.69     76.60 o 
 -12  -3   2      100.94       61.26     22.29 o 
 -11  -3   2      273.52      239.77     24.33 o 
 -10  -3   2      136.22      122.20     17.35 o 
  -9  -3   2      523.31      531.82     39.34 o 
  -8  -3   2     2612.80     2700.37     93.78 o 
  -7  -3   2     3367.04     3436.47    108.95 o 
  -6  -3   2     8603.51     8639.01    347.02 o 
  -5  -3   2      940.82      790.59     34.72 o 
  -4  -3   2     1588.16     1620.53     55.40 o 
  -3  -3   2      424.80      458.41     17.88 o 
  -2  -3   2    13759.13    13731.91    195.27 o 
  -1  -3   2      201.44      263.03     20.46 o 
   0  -3   2    39424.44    39108.65    369.98 o 
   1  -3   2       11.42       28.55      8.48 o 
   2  -3   2     2653.95     2515.16     42.87 o 
   3  -3   2      486.46      556.70     19.96 o 
   4  -3   2     2577.28     2659.16     63.36 o 
   5  -3   2     1875.83     1900.96     52.12 o 
   6  -3   2     5556.76     5465.17    283.79 o 
   7  -3   2      559.08      549.17     37.99 o 
   8  -3   2     1343.37     1228.76     66.35 o 
   9  -3   2       28.18       28.97     13.20 o 
  10  -3   2       37.51       49.97     32.17 o 
  11  -3   2       35.76       27.36     28.40 o 
  12  -3   2        0.28       15.63     32.10 o 
  13  -3   2       33.57       48.08     32.17 o 
 -14  -2   2      427.48      355.34     87.30 o 
 -13  -2   2        2.25       19.68     25.26 o 
 -12  -2   2      126.80      142.43     26.78 o 
 -11  -2   2       24.62       41.91     15.07 o 
 -10  -2   2      515.58      531.29     33.61 o 
  -9  -2   2      454.57      456.06     24.94 o 
  -8  -2   2     2268.81     2231.91     79.73 o 
  -7  -2   2     4087.22     4121.97    118.80 o 
  -6  -2   2     3017.04     3027.91     64.61 o 
  -5  -2   2      938.54      976.51     40.26 o 
  -4  -2   2     2735.90     2874.86     70.26 o 
  -3  -2   2     7875.46     7514.89     83.78 o 
  -2  -2   2    11670.97    12006.98    266.10 o 
  -1  -2   2    38385.50    37803.28    869.47 o 
   0  -2   2     4788.74     5054.94     79.47 o 
   1  -2   2     6702.38     6999.10     73.57 o 
   2  -2   2       73.40       84.19      6.50 o 
   3  -2   2      279.00      236.74     13.61 o 
   4  -2   2      322.41      251.15      8.24 o 
   5  -2   2     8678.79     8382.96    188.53 o 
   6  -2   2     2396.75     2320.77     90.54 o 
   7  -2   2     2829.46     2847.08     89.27 o 
   8  -2   2      209.31      211.26     20.65 o 
   9  -2   2        8.84       28.12     11.03 o 
  10  -2   2       62.67      108.09     39.57 o 
  11  -2   2      365.59      425.47     61.97 o 
  12  -2   2      192.43      113.05     43.55 o 
  13  -2   2       65.42       29.38     38.94 o 
 -14  -1   2        1.40       39.92     41.66 o 
 -13  -1   2      147.51      104.19     37.96 o 
 -12  -1   2       24.15       34.59     20.62 o 
 -11  -1   2       13.76       25.36     12.66 o 
 -10  -1   2      672.95      689.71     33.69 o 
  -9  -1   2     4084.17     4143.69    120.75 o 
  -8  -1   2     1181.94     1112.16     54.45 o 
  -7  -1   2     3346.95     3160.59    122.71 o 
  -6  -1   2     1822.31     1847.13     69.80 o 
  -5  -1   2        8.20       11.54     14.60 o 
  -4  -1   2     6836.59     7060.52    109.30 o 
  -3  -1   2      595.28      485.24     17.92 o 
  -2  -1   2    59499.59    60376.76    328.25 o 
  -1  -1   2     8313.75     7917.80    111.65 o 
   0  -1   2    20425.50    21007.55    241.45 o 
   1  -1   2    18062.08    19223.99    268.21 o 
   2  -1   2      345.60      343.16     10.27 o 
   3  -1   2      196.54      249.86      9.91 o 
   4  -1   2    11149.28    10987.71    134.17 o 
   5  -1   2      707.12      662.37     24.02 o 
   6  -1   2     3210.94     3140.33     74.11 o 
   7  -1   2      602.54      580.78     38.16 o 
   8  -1   2       18.34       36.36      8.08 o 
   9  -1   2       26.66       28.35      8.83 o 
  10  -1   2      793.96      893.51     78.30 o 
  11  -1   2     2087.52     2262.81    151.99 o 
  12  -1   2      103.53       55.48     35.31 o 
  13  -1   2      300.00      344.38     63.43 o 
  14  -1   2       79.23       80.95     46.55 o 
 -13   0   2      140.96       95.12     45.22 o 
 -12   0   2      240.85      152.13     47.87 o 
 -11   0   2       84.65       89.10     16.84 o 
 -10   0   2     2173.56     2285.79     84.26 o 
  -9   0   2      325.29      377.34     35.47 o 
  -8   0   2      777.98      888.26     47.92 o 
  -7   0   2      916.67      956.99     51.82 o 
  -6   0   2      190.76      214.93     17.20 o 
  -5   0   2     2206.41     2142.49     78.53 o 
  -4   0   2     1501.02     1348.81     35.48 o 
  -3   0   2    16405.88    15749.17     92.56 o 
  -2   0   2     1085.31     1196.04     23.71 o 
  -1   0   2    12960.53    12755.70    114.95 o 
   0   0   2     1315.08     1454.71     28.81 o 
   1   0   2       40.96       53.27      5.72 o 
   2   0   2     3303.15     3437.77     40.09 o 
   3   0   2    15228.06    14673.76    114.95 o 
   4   0   2      136.51      188.51      7.76 o 
   5   0   2     9926.13     9675.30    156.98 o 
   6   0   2      381.60      342.12     20.24 o 
   7   0   2     1068.08     1081.24     33.23 o 
   8   0   2      176.54      159.29     15.08 o 
   9   0   2      524.99      510.87     28.31 o 
  10   0   2      805.74      827.01     52.00 o 
  11   0   2        2.60       34.61     27.29 o 
  12   0   2      663.32      750.31     80.39 o 
  13   0   2        0.35       28.33     36.15 o 
  14   0   2       91.21       50.38     39.36 o 
 -13   1   2       24.83       57.15     45.92 o 
 -12   1   2       12.32       24.63     30.15 o 
 -11   1   2      326.92      313.26     56.25 o 
 -10   1   2       47.12       65.98     19.96 o 
  -9   1   2     1219.50     1239.74     39.66 o 
  -8   1   2      653.68      635.78     36.68 o 
  -7   1   2      245.85      285.82     23.10 o 
  -6   1   2      881.74      952.90     47.69 o 
  -5   1   2     2359.13     2266.71     68.36 o 
  -4   1   2    10242.10    10299.25    135.28 o 
  -3   1   2    11028.39    10854.38    133.08 o 
  -2   1   2     9585.61     9319.46    112.62 o 
  -1   1   2      127.99      206.24     10.43 o 
   0   1   2       71.86       93.47      6.07 o 
   1   1   2      641.19      564.12     48.01 o 
   2   1   2    15948.52    16153.75     83.33 o 
   3   1   2    13722.30    13912.18    131.34 o 
   4   1   2    23036.73    22784.60    136.78 o 
   5   1   2     3051.61     3292.71     92.93 o 
   6   1   2     1607.66     1611.24     41.23 o 
   7   1   2       54.46       90.31     10.42 o 
   8   1   2     3409.43     3490.13    112.30 o 
   9   1   2     2404.33     2325.39     82.57 o 
  10   1   2     1061.77     1171.01     55.65 o 
  11   1   2       39.88       63.37     26.06 o 
  12   1   2      177.54      204.05     56.46 o 
  13   1   2      232.93      252.20     56.66 o 
  14   1   2      148.95       78.51     48.43 o 
 -13   2   2      111.21       59.18     33.01 o 
 -12   2   2      194.40       58.48     32.94 o 
 -11   2   2       29.96       24.84     26.52 o 
 -10   2   2      118.95      129.58     21.70 o 
  -9   2   2      340.11      302.10     25.21 o 
  -8   2   2      160.80      183.83     21.62 o 
  -7   2   2       30.76       39.82     12.99 o 
  -6   2   2     1936.48     1994.03     62.90 o 
  -5   2   2      677.81      574.05     27.03 o 
  -4   2   2     6741.03     6733.40    143.28 o 
  -3   2   2     6465.06     6193.05     92.89 o 
  -2   2   2     1688.04     1630.78     34.50 o 
  -1   2   2     2746.86     2687.76     38.92 o 
   1   2   2    24688.27    24106.19    155.60 o 
   2   2   2     8230.81     8423.98    117.79 o 
   3   2   2    54198.87    54422.52    342.15 o 
   4   2   2      406.71      423.48     13.82 o 
   5   2   2     6459.53     6478.61     84.11 o 
   6   2   2       63.56       56.84      9.96 o 
   7   2   2     2766.58     2846.51     69.38 o 
   8   2   2      636.87      676.00     42.67 o 
   9   2   2     2295.32     2270.89     78.10 o 
  10   2   2      249.17      270.53     42.15 o 
  11   2   2     1688.48     1749.16     91.04 o 
  12   2   2      368.59      311.30     43.11 o 
  13   2   2       32.18       61.76     52.06 o 
  14   2   2      692.74      596.37     96.09 o 
  15   2   2        4.92       51.43     34.96 o 
 -12   3   2       28.93       22.47     29.24 o 
 -11   3   2      352.71      460.43     69.85 o 
 -10   3   2       97.00       55.85     21.67 o 
  -9   3   2      714.83      745.35     46.30 o 
  -8   3   2        1.37       24.75     10.14 o 
  -7   3   2     1153.65     1127.26     48.68 o 
  -6   3   2     1793.73     1863.41     60.21 o 
  -5   3   2     4966.92     5025.98    124.06 o 
  -4   3   2     4618.05     4411.39    119.43 o 
  -3   3   2     3292.98     3270.94     70.64 o 
  -2   3   2        4.99       11.80      4.16 o 
  -1   3   2     1576.14     1648.67     35.50 o 
   0   3   2     5945.84     5853.60     85.23 o 
   1   3   2    14076.45    14234.31    103.14 o 
   2   3   2    38766.86    39702.98    380.18 o 
   3   3   2     3665.97     3576.23     46.94 o 
   4   3   2     4145.08     3966.79    134.97 o 
   5   3   2     1831.38     1814.31     50.22 o 
   6   3   2     2994.93     2929.01    105.87 o 
   7   3   2      185.73      147.17     12.45 o 
   8   3   2     7149.34     7143.84     96.33 o 
   9   3   2     1443.42     1509.02     41.20 o 
  10   3   2     1552.45     1518.00     72.08 o 
  11   3   2      427.28      413.39     42.53 o 
  12   3   2      148.72      133.14     29.59 o 
  13   3   2        1.81       16.88     18.28 o 
  14   3   2      158.94      209.95    143.30 o 
  15   3   2        1.54       65.53     40.75 o 
 -12   4   2      384.46      345.78     82.83 o 
 -11   4   2        4.08       16.54     26.94 o 
 -10   4   2      340.88      344.03     31.42 o 
  -9   4   2        0.08       26.46     18.77 o 
  -8   4   2      458.35      449.35     32.68 o 
  -7   4   2      171.62      191.79     24.51 o 
  -6   4   2     4646.56     4776.80    163.08 o 
  -5   4   2     2621.79     2564.97     82.55 o 
  -4   4   2     2412.82     2422.21     56.03 o 
  -3   4   2     1614.76     1647.52     56.84 o 
  -2   4   2      509.98      537.92     20.05 o 
  -1   4   2     2251.34     2049.09     50.13 o 
   0   4   2     4609.43     4460.78     84.72 o 
   1   4   2    33947.09    34195.00    399.99 o 
   2   4   2      754.26      656.81     21.61 o 
   3   4   2    14100.25    14073.22    278.09 o 
   4   4   2        4.97       20.15      7.27 o 
   5   4   2     2509.78     2635.78     61.49 o 
   6   4   2       24.11       24.86      4.88 o 
   7   4   2    13969.64    14097.49    612.32 o 
   8   4   2      859.86      895.29     57.72 o 
   9   4   2     4022.51     3772.60    259.32 o 
  10   4   2      392.11      320.82     57.23 o 
  11   4   2      176.14      163.43     30.46 o 
  12   4   2      473.41      457.63     42.19 o 
  13   4   2      235.51      267.74     72.37 o 
  14   4   2      408.61      389.89     44.72 o 
  15   4   2       87.64       88.73     59.98 o 
 -11   5   2       28.69       31.54     30.01 o 
 -10   5   2       32.81       45.78     30.29 o 
  -9   5   2       92.65       53.07     26.87 o 
  -8   5   2      104.39      143.75     25.10 o 
  -7   5   2     1339.45     1467.90     55.72 o 
  -6   5   2      329.82      372.63     31.86 o 
  -5   5   2     1188.89     1201.11     71.11 o 
  -4   5   2      343.85      343.16     48.46 o 
  -3   5   2        6.12       32.92     17.03 o 
  -2   5   2      601.17      503.21     57.43 o 
  -1   5   2     3014.25     3005.00     60.54 o 
   0   5   2     7391.72     6882.35    126.96 o 
   1   5   2     1108.08      929.32     26.97 o 
   2   5   2     7635.18     7452.48    154.98 o 
   3   5   2       78.34      131.55     14.45 o 
   4   5   2        1.58       30.14     10.01 o 
   5   5   2      989.93     1154.45     55.80 o 
   6   5   2     8556.67     7852.39    165.92 o 
   7   5   2     1362.34     1399.31     70.66 o 
   8   5   2     3901.92     3810.47    120.48 o 
   9   5   2      439.61      421.45     36.57 o 
  10   5   2      303.42      280.60     43.37 o 
  11   5   2      228.89      195.20     25.53 o 
  12   5   2      975.52     1049.66     56.64 o 
  13   5   2      464.57      424.41     42.64 o 
  14   5   2      384.38      395.48     53.85 o 
  15   5   2      699.51      645.42    100.88 o 
 -11   6   2        1.68       11.65     26.66 o 
 -10   6   2       73.55       11.93     29.52 o 
  -9   6   2       36.76       34.18     18.61 o 
  -8   6   2      785.26      850.87     52.30 o 
  -7   6   2      117.12      148.15     24.33 o 
  -6   6   2     1305.48     1389.86     80.71 o 
  -5   6   2      288.67      278.03     29.98 o 
  -4   6   2        0.03       30.09     19.76 o 
  -3   6   2      894.79      900.61     73.36 o 
  -2   6   2     2034.97     1999.86    118.07 o 
  -1   6   2     6274.57     6103.28    109.60 o 
   0   6   2     2404.42     2258.87     57.23 o 
   1   6   2    12577.66    12656.58    213.24 o 
   2   6   2     1433.49     1530.50     63.71 o 
   3   6   2     3109.46     3259.02     63.81 o 
   4   6   2      510.82      491.09     34.86 o 
   5   6   2    20230.63    20972.83    527.53 o 
   6   6   2     1053.54     1179.73     69.59 o 
   7   6   2     9177.31     9001.42    291.63 o 
   8   6   2      218.12      199.02     26.93 o 
   9   6   2      860.32      837.53     52.23 o 
  10   6   2        2.98       15.91      9.39 o 
  11   6   2     1765.26     1627.09     91.59 o 
  12   6   2      332.52      410.12     55.48 o 
  13   6   2      563.47      692.98    121.28 o 
  14   6   2      195.81      217.70     42.87 o 
  15   6   2       22.87       25.08     17.06 o 
  -9   7   2      177.83      148.23     38.70 o 
  -8   7   2      126.05      129.27     26.72 o 
  -7   7   2      284.69      337.42     35.76 o 
  -6   7   2      259.42      257.62     33.44 o 
  -5   7   2        3.59       40.45     20.53 o 
  -4   7   2       22.65       41.90     20.98 o 
  -3   7   2      615.33      649.71     42.79 o 
  -2   7   2      898.98      910.57     75.19 o 
  -1   7   2     5167.64     5342.22     63.96 o 
   0   7   2     6297.84     6468.15    199.69 o 
   1   7   2     2580.20     2500.06     82.54 o 
   2   7   2      117.40      119.73     17.51 o 
   3   7   2      137.16      165.26     22.56 o 
   4   7   2    10065.78     9746.55    199.12 o 
   5   7   2      157.85      133.89     26.97 o 
   6   7   2    13828.74    14472.51    735.63 o 
   7   7   2      412.77      473.62     36.89 o 
   8   7   2     2233.50     2331.82    102.58 o 
   9   7   2       36.90       36.72     13.74 o 
  10   7   2     2326.02     2289.03     78.61 o 
  11   7   2      172.36      168.56     32.36 o 
  12   7   2     2403.43     2227.78    170.27 o 
  13   7   2      392.35      409.88     74.28 o 
  14   7   2      259.76      252.39     75.65 o 
  15   7   2        0.20       25.25     24.35 o 
  -8   8   2      425.44      431.70     46.28 o 
  -7   8   2        9.80       24.93     15.55 o 
  -6   8   2      172.28      200.16     29.03 o 
  -5   8   2      201.19      240.28     32.31 o 
  -4   8   2     1596.72     1717.89     88.66 o 
  -3   8   2      209.88      156.76     20.48 o 
  -2   8   2     6130.02     6344.37    206.26 o 
  -1   8   2     4128.27     4091.08     98.79 o 
   0   8   2      962.21      892.80     37.23 o 
   1   8   2      423.99      438.25     21.13 o 
   2   8   2     1167.03     1131.89     60.04 o 
   3   8   2     3996.01     3764.02    125.91 o 
   4   8   2     2081.27     1927.95     82.22 o 
   5   8   2    11608.68    11930.78    287.09 o 
   6   8   2      286.21      293.83     30.05 o 
   7   8   2     2287.43     2036.03     88.90 o 
   8   8   2      185.54      236.89     28.10 o 
   9   8   2     2490.81     2370.56    180.88 o 
  10   8   2      794.35      744.19     38.85 o 
  11   8   2     3297.33     3804.22    162.68 o 
  12   8   2      344.52      420.15    100.66 o 
  13   8   2      939.07      924.49    129.66 o 
  14   8   2      169.41      165.70     45.66 o 
  15   8   2        0.11       26.89     18.90 o 
  -8   9   2      105.46       70.69     21.54 o 
  -7   9   2       49.71       33.82     19.80 o 
  -6   9   2       25.55       49.50     17.92 o 
  -5   9   2      128.17      152.39     25.83 o 
  -4   9   2      662.77      700.27     45.84 o 
  -3   9   2     1764.12     1814.31     73.07 o 
  -2   9   2     3749.94     4003.53    146.69 o 
  -1   9   2     2073.32     2061.99    123.10 o 
   0   9   2      589.33      553.06     30.03 o 
   1   9   2      360.42      376.57     21.60 o 
   2   9   2      197.61      165.63     28.12 o 
   3   9   2     3605.00     3676.95    163.40 o 
   4   9   2     7443.19     7340.88    234.58 o 
   5   9   2     1061.51     1112.99    129.83 o 
   6   9   2      308.03      280.67     25.59 o 
   7   9   2       72.01       83.22     22.27 o 
   8   9   2      923.42     1003.70     67.62 o 
   9   9   2        3.08       36.25     25.70 o 
  10   9   2     4915.55     5124.04    140.43 o 
  11   9   2      694.73      673.30     38.27 o 
  12   9   2     1511.85     1525.90    104.82 o 
  13   9   2      228.40      195.34     33.36 o 
  14   9   2        2.42       23.99     18.82 o 
  15   9   2      115.46       61.28     23.22 o 
  -7  10   2       22.05       34.94     19.55 o 
  -6  10   2       83.95       75.10     21.20 o 
  -5  10   2       51.69       58.30     24.96 o 
  -4  10   2      741.54      838.90     53.04 o 
  -3  10   2        3.16       32.46     23.13 o 
  -2  10   2      433.31      417.61     36.25 o 
  -1  10   2       80.68       74.19     19.11 o 
   0  10   2      189.17      176.24     14.88 o 
   1  10   2      446.73      454.98     34.41 o 
   2  10   2     1339.29     1303.64     59.30 o 
   3  10   2     5086.10     5223.28    171.21 o 
   4  10   2      476.95      438.81     82.66 o 
   5  10   2     3680.88     3743.39    163.19 o 
   6  10   2       26.20       49.86     17.74 o 
   7  10   2       52.56       70.13     19.14 o 
   8  10   2       29.79       49.84     16.00 o 
   9  10   2     5990.84     6236.62    136.91 o 
  10  10   2        9.75       59.24     29.26 o 
  11  10   2     1125.44     1184.53     52.97 o 
  12  10   2      140.92      162.57     26.27 o 
  13  10   2       20.64       78.65     49.83 o 
  14  10   2       85.50       85.55     32.38 o 
  15  10   2      456.68      421.84     74.60 o 
  -7  11   2       26.46       20.42     18.55 o 
  -6  11   2        5.22       13.63     17.61 o 
  -5  11   2      259.65      217.82     32.12 o 
  -4  11   2      278.85      190.57     34.02 o 
  -3  11   2      674.57      694.28     51.88 o 
  -2  11   2      128.98      155.10     25.50 o 
  -1  11   2       71.65       69.28     20.61 o 
   0  11   2      315.44      368.31     32.69 o 
   1  11   2     1680.70     1863.10     78.95 o 
   2  11   2     3875.94     3753.01    251.45 o 
   3  11   2      513.37      541.58     25.58 o 
   4  11   2     2216.23     2321.07     93.58 o 
   5  11   2      124.52      129.28     20.84 o 
   6  11   2        0.60       34.63     21.57 o 
   7  11   2      350.28      353.42     36.89 o 
   8  11   2     3805.40     4069.46    122.60 o 
   9  11   2        9.60       34.47     25.10 o 
  10  11   2     2573.52     2900.98     95.64 o 
  11  11   2       22.98       32.03     16.70 o 
  12  11   2        1.78       35.68     16.02 o 
  13  11   2      114.75      127.29     43.13 o 
  14  11   2      586.40      622.47    119.26 o 
  -5  12   2        4.32       30.00     24.32 o 
  -4  12   2      962.28      885.38    136.67 o 
  -3  12   2       71.37       80.38     42.71 o 
  -2  12   2        9.97       23.39     17.36 o 
  -1  12   2      116.71      130.33     25.32 o 
   0  12   2      823.28      815.68     45.55 o 
   1  12   2      774.38      758.96     41.08 o 
   2  12   2     2103.01     2009.12    108.34 o 
   3  12   2     1717.33     1585.91     81.50 o 
   4  12   2      587.49      615.82     34.21 o 
   5  12   2       28.16       24.63     17.90 o 
   6  12   2     1144.13     1215.70     76.62 o 
   7  12   2     5435.16     5741.05    173.83 o 
   8  12   2      316.82      357.39     33.90 o 
   9  12   2     3453.14     3777.07    113.82 o 
  10  12   2        7.19       44.74     25.50 o 
  11  12   2      320.87      315.81     35.21 o 
  12  12   2        4.64       26.89     21.14 o 
  13  12   2      477.44      432.17     64.41 o 
  14  12   2      156.62      157.92     53.24 o 
  -4  13   2        0.60       17.05     18.76 o 
  -3  13   2       40.35       24.78     19.84 o 
  -2  13   2       93.32       62.36     20.34 o 
  -1  13   2      450.66      484.16     74.01 o 
   0  13   2      302.53      309.21     33.25 o 
   1  13   2     1556.08     1525.25     69.46 o 
   2  13   2     1387.82     1231.54    135.24 o 
   3  13   2      703.76      648.56     59.35 o 
   4  13   2        0.11       21.25     17.26 o 
   5  13   2      268.61      282.20     29.76 o 
   6  13   2     1884.63     1920.38    101.81 o 
   7  13   2      455.63      389.94     37.02 o 
   8  13   2     3311.78     3605.21    130.14 o 
   9  13   2      193.89      179.10     30.28 o 
  10  13   2      203.99      221.00     29.54 o 
  11  13   2       30.50       29.62     22.77 o 
  12  13   2      660.75      656.47    138.38 o 
  13  13   2       11.02       81.79     45.29 o 
  14  13   2     1025.97     1175.16    142.43 o 
  -3  14   2        0.06       25.61     25.96 o 
  -2  14   2      131.14      190.02     57.43 o 
  -1  14   2        8.65       50.17     51.99 o 
   0  14   2      878.36      996.86    104.54 o 
   1  14   2      235.00      251.01     49.83 o 
   2  14   2      281.25      306.77     50.80 o 
   3  14   2       39.77       58.83     38.45 o 
   4  14   2      225.09      191.30     40.09 o 
   5  14   2      313.98      358.92     78.37 o 
   6  14   2      400.70      384.51     46.48 o 
   7  14   2     2346.30     2406.53    113.18 o 
   8  14   2      176.96      175.02     26.15 o 
   9  14   2      406.66      379.45     45.43 o 
  10  14   2       47.23       51.21     18.61 o 
  11  14   2       86.65      126.27     30.60 o 
  12  14   2       69.52       52.68     28.00 o 
  13  14   2     1291.08     1525.82    175.23 o 
  -1  15   2      312.69      298.05     74.60 o 
   0  15   2        8.21       41.10     34.68 o 
   1  15   2       31.64       49.34     35.45 o 
   2  15   2       25.17       83.39     35.52 o 
   3  15   2       91.58      111.17     48.57 o 
   4  15   2      196.43      143.68     43.13 o 
   5  15   2      672.20      626.44     50.15 o 
   6  15   2     1980.93     2166.17     80.75 o 
   7  15   2      293.20      292.90     40.80 o 
   8  15   2      162.54      159.06     29.31 o 
  10  15   2       84.82      102.46     56.73 o 
  11  15   2        0.54       24.94     21.84 o 
  12  15   2     1229.03     1320.23    107.56 o 
   1  16   2       71.27       78.58     40.96 o 
   2  16   2       31.68       38.45     34.61 o 
   3  16   2       55.61      121.77     53.66 o 
   4  16   2      863.43      962.11     94.35 o 
   5  16   2     1108.91     1070.55    100.35 o 
   6  16   2      656.37      771.11     84.37 o 
   7  16   2      549.14      546.39     56.04 o 
   8  16   2        0.12       56.80     44.59 o 
   9  16   2       54.76       49.82     26.57 o 
  10  16   2       32.11       71.49     24.43 o 
  11  16   2     1441.44     1263.81    110.50 o 
   4  17   2      336.89      335.87     84.02 o 
   5  17   2      358.92      315.70     75.79 o 
   6  17   2      151.98      144.38     54.22 o 
   7  17   2        7.64       25.96     41.45 o 
   8  17   2        0.04       20.18     17.80 o 
  -9 -15   3      754.23      801.54    108.51 o 
  -8 -15   3      567.36      501.76     57.47 o 
  -7 -15   3       36.74       58.65     24.98 o 
  -6 -15   3       34.28       30.72     36.08 o 
  -5 -15   3       58.29       54.64     41.87 o 
  -4 -15   3      250.32      245.29     68.32 o 
  -3 -15   3       86.84       94.84     38.03 o 
  -2 -15   3      926.57     1017.93    163.15 o 
  -1 -15   3        7.61       15.28     30.15 o 
   0 -15   3      170.64      199.72     50.73 o 
 -10 -14   3     1400.10     1406.83    115.48 o 
  -9 -14   3      996.39     1020.70    115.24 o 
  -8 -14   3      187.34      179.04     33.92 o 
  -7 -14   3      129.45      205.86     36.30 o 
  -6 -14   3       60.39       72.89     24.61 o 
  -5 -14   3      472.57      468.43     54.01 o 
  -4 -14   3      592.16      523.93     54.79 o 
  -3 -14   3     1221.00     1228.47    120.24 o 
  -2 -14   3      113.49      128.05     42.57 o 
  -1 -14   3       83.87      144.66     40.82 o 
   0 -14   3       22.70      -20.38     25.89 o 
   1 -14   3       68.29       76.97     45.43 o 
   2 -14   3        2.42       21.98     26.10 o 
 -11 -13   3     1710.50     1816.39    141.04 o 
 -10 -13   3      222.23      258.55     51.30 o 
  -9 -13   3      850.40      948.48    133.08 o 
  -8 -13   3      205.40      251.68     34.30 o 
  -7 -13   3        4.48       35.45     38.17 o 
  -6 -13   3      242.90      226.25     30.52 o 
  -5 -13   3      819.86      744.32     54.46 o 
  -4 -13   3     1840.55     1895.46    104.59 o 
  -3 -13   3      258.22      236.20     30.27 o 
  -2 -13   3      605.70      674.88     80.39 o 
  -1 -13   3       16.24       45.50     43.06 o 
   0 -13   3       56.47       64.41     40.82 o 
   1 -13   3       49.89       70.13     34.54 o 
   2 -13   3     1481.83     1354.29    101.61 o 
   3 -13   3        0.44       20.45     21.70 o 
   4 -13   3      234.72      207.82     50.80 o 
 -12 -12   3     1464.04     1499.08    261.86 o 
 -11 -12   3      200.54      132.14     61.03 o 
 -10 -12   3     1099.07     1094.72     80.26 o 
  -9 -12   3      233.50      160.74     30.62 o 
  -8 -12   3        2.80       48.23     31.55 o 
  -7 -12   3      371.14      384.51     39.92 o 
  -6 -12   3     1964.42     1899.83    197.52 o 
  -5 -12   3     1451.09     1477.49     67.44 o 
  -4 -12   3     1263.12     1340.78     67.47 o 
  -3 -12   3      644.76      610.17     42.84 o 
  -2 -12   3       74.77       58.19     18.23 o 
  -1 -12   3        0.96       36.99     28.47 o 
   0 -12   3        4.70       -3.07     23.66 o 
   1 -12   3      629.17      662.46     70.06 o 
   2 -12   3       34.38       35.10     23.31 o 
   3 -12   3      183.63      285.49     52.62 o 
   4 -12   3       12.58       33.71     35.38 o 
   5 -12   3       12.24       13.12     29.59 o 
 -13 -11   3      652.88      613.66    270.94 o 
 -12 -11   3        9.86       26.39     17.45 o 
 -11 -11   3     1512.17     1462.94    113.64 o 
 -10 -11   3      148.61       84.26     30.85 o 
  -9 -11   3       59.95       36.69     23.74 o 
  -8 -11   3       18.31       32.10     22.07 o 
  -7 -11   3     1518.20     1678.29     87.38 o 
  -6 -11   3      935.21      992.32     78.86 o 
  -5 -11   3     3465.17     3318.88    144.26 o 
  -4 -11   3      919.07     1011.08     50.12 o 
  -3 -11   3      380.49      442.24     41.01 o 
  -2 -11   3       82.82      104.39     22.54 o 
  -1 -11   3      129.48      161.07     22.36 o 
   0 -11   3     1776.74     1698.81     96.44 o 
   1 -11   3      202.44      259.04     52.62 o 
   2 -11   3     1314.81     1490.51     92.67 o 
   3 -11   3        9.40       40.61     34.68 o 
   4 -11   3       56.38      101.12     31.47 o 
   5 -11   3       11.17       15.28     24.01 o 
   6 -11   3       59.89       28.33     21.98 o 
 -13 -10   3       72.09       47.02     31.93 o 
 -12 -10   3     1088.29     1052.07    248.05 o 
 -11 -10   3       58.60       82.46     27.18 o 
 -10 -10   3      163.32      168.84     32.28 o 
  -9 -10   3       70.73       55.61     27.87 o 
  -8 -10   3     1379.93     1310.78     89.90 o 
  -7 -10   3      699.14      708.69     98.71 o 
  -6 -10   3     3049.39     3201.00    109.71 o 
  -5 -10   3     2929.60     2915.92    148.17 o 
  -4 -10   3      443.74      491.06     46.93 o 
  -3 -10   3      788.04      837.32     56.56 o 
  -2 -10   3       24.29       36.25     16.91 o 
  -1 -10   3     1553.01     1613.83     65.60 o 
   0 -10   3      721.39      726.68     49.55 o 
   1 -10   3     2440.74     2414.73    189.25 o 
   2 -10   3       72.68       71.26     18.29 o 
   3 -10   3      176.16      215.31     29.08 o 
   4 -10   3       84.01      127.91     22.03 o 
   5 -10   3      105.11       86.19     22.50 o 
   6 -10   3       14.09       25.66     16.71 o 
   7 -10   3      215.23      226.72     42.71 o 
 -13  -9   3     1213.80     1187.19    145.70 o 
 -12  -9   3        0.67        9.15     17.27 o 
 -11  -9   3      516.19      524.39     67.44 o 
 -10  -9   3        4.31       26.40     11.74 o 
  -9  -9   3      690.72      735.37     73.28 o 
  -8  -9   3      726.99      827.45     74.86 o 
  -7  -9   3     3804.06     4127.89    177.09 o 
  -6  -9   3      922.65      972.11     93.41 o 
  -5  -9   3      845.61      790.37     57.29 o 
  -4  -9   3      482.17      469.83     48.36 o 
  -3  -9   3     1520.63     1482.67    148.05 o 
  -2  -9   3     1399.65     1373.41     86.95 o 
  -1  -9   3     3106.80     3062.66    119.35 o 
   0  -9   3     3853.19     3798.18    125.37 o 
   1  -9   3      154.94      186.38     16.58 o 
   2  -9   3      268.31      273.88     25.38 o 
   3  -9   3       12.82       49.40     28.54 o 
   4  -9   3      285.48      238.46     28.59 o 
   5  -9   3       38.38       41.99     17.85 o 
   6  -9   3     1614.06     1604.42    175.30 o 
   7  -9   3       53.68       50.85     30.57 o 
   8  -9   3      159.03      168.32     57.99 o 
 -14  -8   3      446.62      550.80     89.67 o 
 -13  -8   3        0.68       56.04     34.68 o 
 -12  -8   3      137.26      150.96     36.30 o 
 -11  -8   3       77.08       75.70     23.00 o 
 -10  -8   3     1310.52     1174.03     55.93 o 
  -9  -8   3      120.99      115.35     23.03 o 
  -8  -8   3     6377.68     6069.04    196.24 o 
  -7  -8   3      747.10      800.13     65.18 o 
  -6  -8   3     3785.78     4004.08    152.44 o 
  -5  -8   3      884.29      910.08    119.57 o 
  -4  -8   3        0.66       31.06     23.93 o 
  -3  -8   3     4258.44     4566.42    152.89 o 
  -2  -8   3     3987.98     3712.35    204.12 o 
  -1  -8   3     6792.42     6867.70    197.16 o 
   0  -8   3      942.54      863.12     36.79 o 
   1  -8   3     1834.72     1865.64     66.08 o 
   2  -8   3        5.56       19.53      9.73 o 
   3  -8   3      480.86      515.50     39.32 o 
   4  -8   3      567.46      523.01     40.33 o 
   5  -8   3     1147.08     1308.34     84.16 o 
   6  -8   3        7.25       25.19     14.91 o 
   7  -8   3      122.39      165.87     26.81 o 
   8  -8   3       79.20       79.76     38.94 o 
   9  -8   3       21.12       -1.33     24.98 o 
 -14  -7   3       11.13       43.82     42.71 o 
 -13  -7   3      312.06      316.45     61.24 o 
 -12  -7   3       25.44       32.79     14.13 o 
 -11  -7   3      568.11      571.33     44.45 o 
 -10  -7   3        9.70       18.90     11.99 o 
  -9  -7   3     4337.08     4560.11    108.01 o 
  -8  -7   3        9.44       15.96     10.85 o 
  -7  -7   3     4418.55     4303.73    116.02 o 
  -6  -7   3       12.84       31.50      9.18 o 
  -5  -7   3        7.56       28.13     21.22 o 
  -4  -7   3     1313.06     1407.93    130.96 o 
  -3  -7   3     4737.09     4964.83    171.70 o 
  -2  -7   3     5892.12     5762.50    129.07 o 
  -1  -7   3     1363.45     1330.57     85.07 o 
   0  -7   3     2810.17     2638.59     77.98 o 
   1  -7   3      596.17      611.39     41.00 o 
   2  -7   3       33.50       39.67      9.98 o 
   3  -7   3      903.56      867.55     44.34 o 
   4  -7   3      933.82      968.92     44.57 o 
   5  -7   3        8.35       29.73     15.67 o 
   6  -7   3      844.63      930.13     45.13 o 
   7  -7   3      164.92      149.58     26.87 o 
   8  -7   3       35.58       17.77     12.35 o 
   9  -7   3       46.02       56.87     37.26 o 
  10  -7   3      238.07      237.82     76.69 o 
 -14  -6   3      413.06      316.40     54.70 o 
 -13  -6   3       96.63      147.38     39.85 o 
 -12  -6   3       57.65       50.17     17.23 o 
 -11  -6   3       51.26       72.33     18.38 o 
 -10  -6   3     1789.26     1780.33     75.82 o 
  -9  -6   3      294.23      240.62     24.99 o 
  -8  -6   3     5311.23     5634.85    157.58 o 
  -7  -6   3      229.83      260.90     21.37 o 
  -6  -6   3        1.29       29.39     12.78 o 
  -5  -6   3      273.29      290.64     36.80 o 
  -4  -6   3     6193.64     5761.96    124.08 o 
  -3  -6   3     3191.70     3008.55    105.16 o 
  -2  -6   3    10402.25    10761.85    351.99 o 
  -1  -6   3     5019.60     4840.34    352.41 o 
   0  -6   3     2579.38     2593.29    115.49 o 
   1  -6   3       14.31       19.88      6.19 o 
   2  -6   3      193.49      163.18     10.61 o 
   3  -6   3     4531.87     4502.42     91.02 o 
   4  -6   3      170.27      145.43     13.21 o 
   5  -6   3     3321.76     3327.71    122.93 o 
   6  -6   3        2.55       23.58     16.13 o 
   7  -6   3      562.72      626.66     39.16 o 
   8  -6   3       64.78       79.71     28.05 o 
   9  -6   3      139.63      219.75     57.99 o 
  10  -6   3       84.98       93.09     36.64 o 
  11  -6   3       35.50       29.94     41.45 o 
 -14  -5   3       24.47       34.79     19.00 o 
 -13  -5   3        1.43       14.47     17.30 o 
 -12  -5   3      136.45      138.31     20.91 o 
 -11  -5   3     1166.22     1338.54     54.50 o 
 -10  -5   3       49.87       77.91     18.64 o 
  -9  -5   3     3204.69     3429.77    121.58 o 
  -8  -5   3        8.25       36.54     14.96 o 
  -7  -5   3      197.65      189.24     18.75 o 
  -6  -5   3        5.66       16.14      9.40 o 
  -5  -5   3     3538.71     3667.16     99.23 o 
  -4  -5   3     1990.73     1881.34     69.46 o 
  -3  -5   3    13534.77    14015.29    395.19 o 
  -2  -5   3     4142.26     3944.63    116.19 o 
  -1  -5   3     1173.71     1060.18     54.29 o 
   0  -5   3      207.08      215.53      9.21 o 
   1  -5   3     1805.89     1789.74     41.22 o 
   2  -5   3     1170.17     1003.89     39.91 o 
   3  -5   3     1955.72     1930.24     53.40 o 
   4  -5   3     6774.05     6448.03    214.96 o 
   5  -5   3      463.23      442.43     25.58 o 
   6  -5   3      556.21      543.68     32.96 o 
   7  -5   3       10.47       17.93     13.86 o 
   8  -5   3      599.67      573.30     58.08 o 
   9  -5   3       81.64       88.70     43.96 o 
  10  -5   3      123.64      223.17     55.34 o 
  11  -5   3        1.09       47.17     33.29 o 
  12  -5   3      129.22      103.98     44.10 o 
 -14  -4   3       22.59       56.25     26.72 o 
 -13  -4   3       76.24       73.94     26.98 o 
 -12  -4   3      666.96      658.60     40.45 o 
 -11  -4   3      271.22      224.79     22.54 o 
 -10  -4   3     2599.01     2622.12     94.17 o 
  -9  -4   3       12.90       33.68     17.14 o 
  -8  -4   3      626.67      607.77     46.66 o 
  -7  -4   3      229.48      256.84     22.53 o 
  -6  -4   3     3521.62     3461.49     96.54 o 
  -5  -4   3     1460.55     1536.59     57.38 o 
  -4  -4   3    15636.82    15049.20    283.18 o 
  -3  -4   3     4675.91     4966.78    144.74 o 
  -2  -4   3     4043.50     3634.48    124.56 o 
  -1  -4   3       18.79       34.85     10.38 o 
   0  -4   3     2181.94     2428.48     51.09 o 
   1  -4   3     6138.33     6097.15    113.70 o 
   2  -4   3     8951.99     9640.94    101.64 o 
   3  -4   3    14539.57    14898.82    195.55 o 
   4  -4   3     1730.38     1722.72     68.61 o 
   5  -4   3      404.04      357.75     13.68 o 
   6  -4   3      156.61      154.93     17.27 o 
   7  -4   3     1759.49     1803.13     76.74 o 
   8  -4   3       15.13       31.59     15.31 o 
 -14  -3   3        6.58       12.59     17.70 o 
 -13  -3   3      370.61      398.72     45.77 o 
 -12  -3   3      106.89       94.36     18.00 o 
 -11  -3   3     1238.39     1261.40     52.02 o 
 -10  -3   3       72.11       76.81     17.40 o 
  -9  -3   3      169.69      227.94     23.08 o 
  -8  -3   3      541.60      570.09     35.20 o 
  -7  -3   3     3552.25     3649.19    152.51 o 
  -6  -3   3      616.02      729.73     44.93 o 
  -5  -3   3    17717.48    19370.47    896.60 o 
  -4  -3   3      388.49      321.34     15.82 o 
  -3  -3   3     2404.23     2037.16     52.53 o 
  -2  -3   3      121.24      160.28     10.48 o 
  -1  -3   3      960.57      938.31     30.52 o 
   0  -3   3     4371.94     4250.21     60.79 o 
   1  -3   3    11519.82    11626.69     95.26 o 
   2  -3   3    19881.23    20601.66    253.03 o 
   3  -3   3     1531.68     1449.65     33.71 o 
   4  -3   3     1928.85     1865.83     47.91 o 
   5  -3   3       45.27       47.49      6.23 o 
   6  -3   3      393.60      333.21     15.18 o 
   7  -3   3       16.65       20.29      7.08 o 
   8  -3   3     1324.20     1274.49     92.22 o 
   9  -3   3      165.33      144.57     18.34 o 
  10  -3   3      332.17      455.06     71.39 o 
  11  -3   3        0.40       30.36     24.77 o 
  12  -3   3        0.16        2.86     30.15 o 
  13  -3   3      120.11       51.22     34.54 o 
 -13  -2   3      312.81      263.63     51.89 o 
 -12  -2   3      530.61      487.86     84.79 o 
 -11  -2   3      152.65      150.16     22.33 o 
 -10  -2   3     1404.12     1425.78     63.15 o 
  -9  -2   3       38.52       41.25     12.18 o 
  -8  -2   3     1504.47     1501.88     59.58 o 
  -7  -2   3        2.17        6.51     11.45 o 
  -6  -2   3    13693.11    14062.30    182.81 o 
  -5  -2   3      491.28      507.36     33.94 o 
  -4  -2   3    12931.83    12778.67    131.11 o 
  -3  -2   3       46.92       78.02      8.78 o 
  -2  -2   3       24.16       32.55      6.23 o 
  -1  -2   3     1536.58     1567.67     37.86 o 
   0  -2   3    21750.50    20979.15    365.07 o 
   1  -2   3     9105.05     9063.72     93.62 o 
   2  -2   3      754.50      528.39     13.91 o 
   3  -2   3     7400.35     7727.71    107.16 o 
   4  -2   3       13.65        8.53      3.69 o 
   5  -2   3      747.01      622.38     25.88 o 
   6  -2   3      783.40      782.04     62.68 o 
   7  -2   3     4029.52     4094.01    158.78 o 
   8  -2   3       21.73       29.96     14.95 o 
   9  -2   3      630.95      646.14     27.32 o 
  10  -2   3       42.53      102.09     44.73 o 
  11  -2   3        6.34       18.63     30.29 o 
  12  -2   3       87.29      108.58     47.38 o 
  13  -2   3      148.22      146.06     57.99 o 
 -13  -1   3      169.17       82.76     35.03 o 
 -12  -1   3      356.09      254.91     50.80 o 
 -11  -1   3      266.33      300.31     37.56 o 
 -10  -1   3       40.58       53.59     13.79 o 
  -9  -1   3      103.49      106.26     15.78 o 
  -8  -1   3       63.81       66.05     12.69 o 
  -7  -1   3     2027.13     1968.31     65.78 o 
  -6  -1   3      133.12      134.85     15.46 o 
  -5  -1   3     7087.55     6957.54    149.22 o 
  -4  -1   3       27.13       25.52      7.77 o 
  -3  -1   3      331.75      356.65     20.39 o 
  -2  -1   3      704.55      614.77     16.09 o 
  -1  -1   3    13778.08    12856.49    123.12 o 
   0  -1   3     9646.79     9968.64    172.63 o 
   1  -1   3    26219.13    26894.50    317.17 o 
   2  -1   3     1323.60     1143.20     21.11 o 
   3  -1   3    11022.96    11738.84    126.59 o 
   4  -1   3     1552.31     1555.26     30.93 o 
   5  -1   3      744.71      608.18     20.02 o 
   6  -1   3     4698.55     4625.19    169.55 o 
   7  -1   3       53.60       59.88      6.66 o 
   8  -1   3     4820.89     4994.67    151.68 o 
   9  -1   3       11.39       22.45      8.62 o 
  10  -1   3      592.29      584.23     62.04 o 
  11  -1   3        0.65       27.70     17.28 o 
  12  -1   3       74.79      109.84     46.96 o 
  13  -1   3        1.82       56.39     35.03 o 
  14  -1   3      199.85      255.90     84.65 o 
 -13   0   3       17.38       21.00     24.35 o 
 -12   0   3      167.96      206.35     51.71 o 
 -11   0   3       14.99       26.59     13.40 o 
 -10   0   3      614.91      605.60     34.60 o 
  -9   0   3      231.74      196.41     21.07 o 
  -8   0   3     4044.94     4156.27    112.31 o 
  -7   0   3      622.10      634.65     32.50 o 
  -6   0   3     9065.21     9044.79    128.41 o 
  -5   0   3      388.00      422.67     29.90 o 
  -4   0   3      155.74      177.36     13.04 o 
  -3   0   3      355.47      404.81     21.98 o 
  -2   0   3     5436.73     5203.12    123.35 o 
  -1   0   3       57.99       40.04      6.64 o 
   0   0   3     3538.01     3206.70     44.77 o 
   1   0   3    11781.38    12151.83    148.12 o 
   2   0   3     4256.91     4138.88     48.84 o 
   3   0   3      504.72      480.89     12.97 o 
   4   0   3     1133.18     1184.41     24.39 o 
   5   0   3    15185.83    15688.08    286.53 o 
   6   0   3      720.76      691.68     28.15 o 
   7   0   3     3946.08     3982.93    104.45 o 
   8   0   3     1059.73     1011.88     38.44 o 
   9   0   3      630.76      592.18     32.09 o 
  10   0   3      195.61      217.11     26.84 o 
  11   0   3      492.64      531.96     67.27 o 
  12   0   3       51.78       57.78     22.00 o 
  13   0   3      284.16      200.70     65.11 o 
  14   0   3        0.10      103.91     56.80 o 
 -13   1   3       98.68      115.28     44.10 o 
 -12   1   3      156.55      103.14     48.99 o 
 -11   1   3       70.83       74.22     18.97 o 
 -10   1   3      237.91      207.83     21.74 o 
  -9   1   3      433.59      418.86     28.79 o 
  -8   1   3        9.64       31.96     12.03 o 
  -7   1   3     5833.66     6099.33    158.59 o 
  -6   1   3      146.72      167.08     16.27 o 
  -5   1   3        4.57       15.62      8.92 o 
  -4   1   3      182.77      218.80     15.55 o 
  -3   1   3    10707.56    10169.22    282.98 o 
  -2   1   3       97.34      159.06      9.63 o 
  -1   1   3    68280.13    69166.64    566.02 o 
   0   1   3    15828.15    16184.29     99.29 o 
   1   1   3     1292.06     1147.17     46.96 o 
   2   1   3     4207.94     4445.99     75.12 o 
   3   1   3    30180.08    32146.22    245.05 o 
   4   1   3     4552.01     4313.26     72.33 o 
   5   1   3     8534.06     8549.16    530.64 o 
   6   1   3    11813.77    11776.96    166.45 o 
   7   1   3     2647.68     2617.90     69.53 o 
   8   1   3      459.30      449.36     26.24 o 
   9   1   3      180.41      182.41     15.36 o 
  10   1   3     2761.00     2838.25    175.37 o 
  11   1   3      246.13      252.94     33.20 o 
  12   1   3     1707.52     1830.22    138.52 o 
  13   1   3       22.84       22.20     18.07 o 
  14   1   3      378.92      440.47     77.46 o 
 -12   2   3       26.12       68.95     45.99 o 
 -11   2   3        6.70        3.14     22.33 o 
 -10   2   3      641.23      607.37     44.27 o 
  -9   2   3       33.22       19.01     16.05 o 
  -8   2   3     1328.00     1338.78     61.23 o 
  -7   2   3      170.00      170.11     17.35 o 
  -6   2   3       14.63       43.89     12.23 o 
  -5   2   3      192.28      217.38     17.11 o 
  -4   2   3     3635.90     3567.19    108.48 o 
  -3   2   3      377.87      433.12     25.14 o 
  -2   2   3    27281.72    27722.88    189.34 o 
  -1   2   3        2.49       11.17      5.77 o 
   0   2   3    13962.21    14136.94    361.30 o 
   1   2   3      245.33      192.32      8.94 o 
   2   2   3      539.34      545.70     14.48 o 
   3   2   3     3011.66     2721.42     34.64 o 
   4   2   3    11650.89    11629.36    119.81 o 
   5   2   3     4561.82     4236.68     98.33 o 
   6   2   3     6457.25     6832.05    180.28 o 
   7   2   3     1212.19     1116.18     43.37 o 
   8   2   3      657.20      618.33     36.95 o 
   9   2   3      115.87      102.52     15.38 o 
  10   2   3      280.55      261.71     40.65 o 
  11   2   3     2947.30     2919.32    132.59 o 
  12   2   3       95.81      101.39     25.02 o 
  13   2   3      159.76      245.01     56.04 o 
  14   2   3       54.13       41.54     33.91 o 
  15   2   3        2.14       64.90     47.38 o 
 -12   3   3      124.53       96.02     42.01 o 
 -11   3   3      229.07      227.84     48.99 o 
 -10   3   3     1051.93     1109.13     74.46 o 
  -9   3   3     1346.03     1367.48     90.23 o 
  -8   3   3     1537.96     1607.56     76.04 o 
  -7   3   3      296.26      324.39     19.98 o 
  -6   3   3        1.38       18.80     10.44 o 
  -5   3   3     1008.06      925.09     46.18 o 
  -4   3   3       77.23       72.29     10.86 o 
  -3   3   3    13305.64    13026.86    149.00 o 
  -2   3   3     3092.93     3443.17     95.83 o 
   0   3   3     2519.37     2656.67     39.29 o 
   1   3   3     2349.05     2346.91     54.28 o 
   2   3   3     3983.36     3685.43     50.56 o 
   3   3   3    15562.40    15093.17    101.90 o 
   4   3   3     4957.08     4612.54     73.47 o 
   5   3   3     8341.11     7890.29     52.93 o 
   6   3   3     1291.92     1140.97     36.18 o 
   7   3   3      179.00      180.49     14.85 o 
   8   3   3     2683.17     2732.16     91.29 o 
   9   3   3       25.05       28.64      9.05 o 
  10   3   3     3583.32     3626.31    253.60 o 
  11   3   3      118.66       92.40     21.34 o 
  12   3   3      661.96      826.35     86.92 o 
  13   3   3       12.08       23.06     20.16 o 
  14   3   3        2.38       57.92     46.20 o 
  15   3   3       42.55       43.68     34.19 o 
 -11   4   3       26.62       74.88     44.94 o 
 -10   4   3       42.75       54.24     19.22 o 
  -9   4   3      563.31      474.15     46.76 o 
  -8   4   3      512.49      456.81     48.95 o 
  -7   4   3       23.01       32.50     18.77 o 
  -6   4   3      285.47      251.29     16.05 o 
  -5   4   3      105.44      102.75     10.60 o 
  -4   4   3     8340.77     8620.35    157.12 o 
  -3   4   3       81.70       84.86      6.71 o 
  -2   4   3     8452.53     8445.50    107.82 o 
  -1   4   3      406.10      466.90     24.45 o 
   0   4   3     2110.31     2377.25     98.67 o 
   1   4   3        1.78       11.15      7.12 o 
   2   4   3    18895.24    18084.62    133.65 o 
   3   4   3     3529.33     3419.11    118.00 o 
   4   4   3     5912.14     5245.20    100.84 o 
   5   4   3     4620.63     4695.73     78.34 o 
   6   4   3      567.23      575.53     45.81 o 
   7   4   3       62.63       92.94     12.66 o 
   8   4   3      130.39      121.03     16.50 o 
   9   4   3     5965.90     5219.85    154.57 o 
  10   4   3      405.00      415.33     29.00 o 
  11   4   3     2175.33     2416.35    134.88 o 
  12   4   3       37.72       88.70     28.67 o 
  13   4   3        4.98       14.17     15.28 o 
  14   4   3        3.16       28.58     19.24 o 
  15   4   3       47.28       24.78     20.95 o 
 -11   5   3       11.85        9.77     24.77 o 
 -10   5   3       22.04       31.93     19.57 o 
  -9   5   3       80.80       92.82     56.21 o 
  -8   5   3      180.29      140.60     42.88 o 
  -7   5   3      246.32      289.72     31.69 o 
  -6   5   3      553.30      505.89     23.22 o 
  -5   5   3     2080.09     2041.98     70.01 o 
  -4   5   3     1105.73     1147.46     59.55 o 
  -3   5   3     6353.20     6144.42    141.72 o 
  -2   5   3        1.48       11.41      3.85 o 
  -1   5   3      118.45      133.56      8.63 o 
   0   5   3     1986.02     2183.11     65.85 o 
   1   5   3    12540.35    12124.26    203.09 o 
   2   5   3     1665.48     1786.25     54.29 o 
   3   5   3    16106.18    15880.82    260.15 o 
   4   5   3     3987.63     3970.11     93.44 o 
   5   5   3     2918.73     2822.84     79.24 o 
   6   5   3        6.37       17.67      6.34 o 
   8   5   3     6480.85     6554.44    170.75 o 
   9   5   3     3193.88     3232.65    137.89 o 
  10   5   3     1848.06     1679.70    239.25 o 
  11   5   3      137.71      113.04     23.77 o 
  12   5   3       11.11       29.15     18.60 o 
  13   5   3       19.47       39.67     22.03 o 
  14   5   3      705.95      644.16     83.66 o 
  15   5   3       23.54       36.94     20.17 o 
 -10   6   3      187.11      150.87     53.94 o 
  -9   6   3       66.69       83.01     26.24 o 
  -8   6   3       57.31       76.27     20.92 o 
  -7   6   3      332.10      384.42     40.09 o 
  -6   6   3      989.00     1020.88     81.37 o 
  -5   6   3       47.15       45.29     35.66 o 
  -4   6   3     4766.79     4913.71    164.29 o 
  -3   6   3      427.31      477.47     44.98 o 
  -2   6   3        4.60       10.20      6.81 o 
  -1   6   3      797.69      776.79     31.89 o 
   0   6   3    13738.97    14953.36    180.37 o 
   1   6   3      342.93      328.17     17.39 o 
   2   6   3    16964.73    17166.23    201.54 o 
   3   6   3     3054.50     3247.52     84.29 o 
   4   6   3     2559.29     2466.06     78.41 o 
   5   6   3       83.66       72.95     15.98 o 
   6   6   3     3938.91     3777.92    223.59 o 
   7   6   3     4595.83     4660.17    218.56 o 
   8   6   3     4234.41     4389.50    185.17 o 
   9   6   3     4295.59     4497.94    127.12 o 
  10   6   3     1194.78     1191.70     50.99 o 
  11   6   3      136.41      152.39     22.92 o 
  12   6   3       12.47       26.51     20.47 o 
  13   6   3      552.71      447.01     56.17 o 
  14   6   3       30.88       17.70     22.08 o 
  15   6   3      820.69      795.76    180.84 o 
 -10   7   3      162.20      100.49     43.82 o 
  -9   7   3        9.47       11.57     14.60 o 
  -8   7   3      101.51       98.59     21.20 o 
  -7   7   3      141.28      210.84     27.75 o 
  -6   7   3      366.83      403.31     37.47 o 
  -5   7   3     1695.52     1638.94     95.74 o 
  -4   7   3      242.46      283.11     67.48 o 
  -3   7   3      392.05      407.54     47.10 o 
  -2   7   3      129.04      144.29     20.47 o 
  -1   7   3     3778.89     3638.01     81.63 o 
   0   7   3      987.68     1026.74     48.66 o 
   1   7   3    19319.41    20096.02    444.66 o 
   2   7   3      675.99      685.19     43.44 o 
   3   7   3     5195.43     5520.51    149.25 o 
   4   7   3        5.54       22.96     12.44 o 
   5   7   3     2422.33     2339.79     88.04 o 
   6   7   3     2339.82     2330.93     90.32 o 
   7   7   3     5056.32     4905.26    158.57 o 
   8   7   3     4128.25     4014.57    153.15 o 
   9   7   3     1515.39     1543.24     60.42 o 
  10   7   3       64.48       54.62     11.52 o 
  11   7   3      204.48      213.76     40.07 o 
  12   7   3      512.80      419.61    159.18 o 
  13   7   3       87.57      121.00     44.98 o 
  14   7   3      902.57      949.69    181.75 o 
  15   7   3       16.16       31.26     38.94 o 
  -9   8   3      208.64      172.14     60.15 o 
  -8   8   3       68.19       91.41     26.18 o 
  -7   8   3      318.14      331.82     34.06 o 
  -6   8   3     1051.34     1081.02     77.53 o 
  -5   8   3      496.16      550.14     41.92 o 
  -4   8   3      346.09      412.15     35.24 o 
  -3   8   3      674.51      736.04     44.04 o 
  -2   8   3      711.68      777.10     71.81 o 
  -1   8   3       15.80       14.55     13.28 o 
   0   8   3     8698.05     8413.86    248.14 o 
   1   8   3       70.28       90.48     13.44 o 
   2   8   3     1380.98     1230.66     99.16 o 
   3   8   3      495.22      499.86     30.32 o 
   4   8   3      892.80      831.36     53.62 o 
   5   8   3      235.44      193.81     24.11 o 
   6   8   3     7806.16     7884.00    362.49 o 
   7   8   3     3379.93     3347.72    141.21 o 
   8   8   3     2806.05     2653.31    152.55 o 
   9   8   3      401.40      441.00     43.51 o 
  10   8   3       30.40       36.49     14.72 o 
  11   8   3      309.11      319.22     34.93 o 
  12   8   3      159.66      171.05     34.82 o 
  13   8   3     1881.20     1894.56    239.50 o 
  14   8   3      101.29       92.75     30.25 o 
  15   8   3      257.12      214.41     58.48 o 
  -8   9   3       77.45       89.32     26.08 o 
  -7   9   3      130.36       80.55     24.52 o 
  -6   9   3      119.07      189.84     30.46 o 
  -5   9   3        2.27       25.63     21.11 o 
  -4   9   3       60.10       64.90     24.59 o 
  -3   9   3        8.25       23.18     17.66 o 
  -2   9   3      529.25      475.28     35.41 o 
  -1   9   3     3447.99     3542.03    103.83 o 
   0   9   3        8.93       17.48      8.80 o 
   1   9   3     3149.08     3155.20     99.40 o 
   2   9   3       52.59       63.86     12.15 o 
   3   9   3        7.96       32.64     16.43 o 
   4   9   3      135.90      147.23     30.53 o 
   5   9   3     5976.32     6099.52    255.97 o 
   6   9   3     2702.47     2700.13    111.13 o 
   7   9   3     5861.58     5812.13    191.33 o 
   8   9   3      851.08      967.52     73.08 o 
   9   9   3      182.05      198.89     36.50 o 
  10   9   3       37.57       42.06     15.74 o 
  11   9   3      464.36      522.89     70.55 o 
  12   9   3     1537.47     1848.64    130.50 o 
  13   9   3       81.43      144.52     39.22 o 
  14   9   3     1062.02     1128.26    110.96 o 
  15   9   3        3.07       30.72     26.87 o 
  -7  10   3      130.71      120.80     27.84 o 
  -6  10   3      228.78      258.81     37.15 o 
  -5  10   3      112.09       92.92     28.42 o 
  -4  10   3        0.49       28.55     23.30 o 
  -3  10   3      733.11      769.13     48.50 o 
  -2  10   3     3119.81     3219.84    105.22 o 
  -1  10   3      853.80      948.03     61.75 o 
   0  10   3     1144.24     1099.99     28.72 o 
   1  10   3       19.15       37.24     10.74 o 
   2  10   3        0.32       22.20     26.41 o 
   3  10   3      221.19      212.13     22.93 o 
   4  10   3     8487.50     8891.01    273.75 o 
   5  10   3     3836.22     3804.33    186.32 o 
   6  10   3     4493.83     4439.29    145.46 o 
   7  10   3     1272.56     1344.89     70.76 o 
   8  10   3        1.76       30.85     18.39 o 
   9  10   3       55.39       67.14     19.96 o 
  10  10   3     1559.85     1560.73    157.64 o 
  11  10   3     1117.18     1299.86     96.09 o 
  12  10   3     1537.69     1474.12     75.46 o 
  13  10   3      541.45      621.84     79.55 o 
  14  10   3       41.72      118.07     54.22 o 
  15  10   3       56.13       82.41     48.29 o 
  -6  11   3        2.09       26.27     20.65 o 
  -5  11   3       73.34       94.53     28.18 o 
  -4  11   3        5.05       27.36     19.23 o 
  -3  11   3      930.06     1054.22     91.77 o 
  -2  11   3      500.35      514.32     40.26 o 
  -1  11   3     1561.66     1586.33     83.85 o 
   0  11   3        5.91       49.91     22.83 o 
   1  11   3        7.77       25.69      9.82 o 
   2  11   3       88.37       79.27     12.66 o 
   3  11   3     6111.64     5921.39    198.64 o 
   4  11   3       32.92       50.59     27.32 o 
   5  11   3     6949.74     7468.84    247.83 o 
   6  11   3       80.35       77.07     18.85 o 
   7  11   3     1561.05     1484.92     66.59 o 
   8  11   3       35.00       34.91     18.86 o 
   9  11   3     1882.70     1935.44    110.72 o 
  10  11   3     2082.91     1993.35     72.85 o 
  11  11   3     1744.92     1904.54     88.80 o 
  12  11   3     2084.42     2071.49    204.99 o 
  13  11   3      272.94      322.12     65.67 o 
  14  11   3      110.12      100.56     40.06 o 
  15  11   3       23.51       62.46     46.41 o 
  -5  12   3      125.41       87.06     33.04 o 
  -4  12   3      235.49      243.08     61.37 o 
  -3  12   3      330.88      317.00     41.62 o 
  -2  12   3      493.10      545.46     40.91 o 
  -1  12   3        0.46       16.05     15.59 o 
   0  12   3       81.45       51.45     21.39 o 
   1  12   3       79.09       79.15     22.23 o 
   2  12   3     1844.09     1819.50     81.66 o 
   3  12   3        1.90       15.31      7.82 o 
   4  12   3     4276.88     4294.63    172.72 o 
   5  12   3       20.09       60.71     19.59 o 
   6  12   3      343.15      340.80     35.13 o 
   7  12   3       96.58       65.40     17.30 o 
   8  12   3      867.93      906.54     89.01 o 
   9  12   3      796.07      833.22     50.54 o 
  10  12   3     1938.49     2050.06    149.09 o 
  11  12   3     1826.26     1881.94     93.58 o 
  12  12   3      322.24      337.20     41.56 o 
  13  12   3      156.17      261.06     57.99 o 
  14  12   3       26.65       29.45     29.17 o 
  -4  13   3      175.26      188.28     57.29 o 
  -3  13   3      135.13      118.00     35.24 o 
  -2  13   3       93.89      155.90     44.45 o 
  -1  13   3       30.43       61.27     46.34 o 
   0  13   3      139.64      200.77     57.50 o 
   1  13   3     1021.59     1160.74     59.30 o 
   2  13   3       75.87       67.73     19.54 o 
   3  13   3     2161.25     2107.06     56.34 o 
   4  13   3       21.04       50.00     22.54 o 
   5  13   3      971.52      972.65     50.68 o 
   6  13   3       69.37       62.22     22.11 o 
   7  13   3      260.87      308.04     34.33 o 
   8  13   3      147.80      142.57     25.43 o 
   9  13   3     2375.35     2356.93    142.15 o 
  10  13   3     1190.76     1123.91     86.64 o 
  11  13   3      612.75      602.93     50.31 o 
  12  13   3      127.93       80.99     25.94 o 
  13  13   3       12.36       37.68     27.15 o 
  14  13   3      296.93      305.02     76.55 o 
  -3  14   3       21.34       36.29     48.08 o 
  -2  14   3      249.18      310.40     68.39 o 
  -1  14   3       43.65       50.59     48.15 o 
   0  14   3        1.36       25.89     32.10 o 
   1  14   3       49.53       64.55     34.61 o 
   2  14   3      900.36      915.28     83.74 o 
   3  14   3       48.05       47.03     30.64 o 
   4  14   3      806.96      756.72     47.87 o 
   5  14   3       79.44       78.18     20.79 o 
   6  14   3      184.56      197.38     29.45 o 
   7  14   3        0.63       20.87     30.81 o 
   8  14   3     2760.11     2724.38    124.57 o 
   9  14   3      434.38      394.82     43.09 o 
  10  14   3     1012.61     1113.67     74.70 o 
  11  14   3      208.40      171.24     47.21 o 
  12  14   3        0.81       26.62     21.05 o 
  13  14   3       74.91       83.53     44.87 o 
  -1  15   3      124.34      218.00     67.48 o 
   0  15   3       45.27       90.30     45.78 o 
   1  15   3      930.40     1169.51     96.37 o 
   2  15   3       98.41       79.06     34.47 o 
   3  15   3      564.73      546.83     73.62 o 
   4  15   3       13.73       35.45     28.47 o 
   5  15   3       71.94       84.83     21.98 o 
   6  15   3        0.17       33.36     34.05 o 
   7  15   3     2285.21     2453.13     89.38 o 
   8  15   3      431.92      496.28     55.55 o 
   9  15   3     1290.70     1352.37     83.30 o 
  10  15   3      262.63      217.13     44.62 o 
  11  15   3       99.78       89.04     26.57 o 
  12  15   3       60.25       61.65     21.49 o 
   1  16   3      201.20      223.52     57.43 o 
   2  16   3      659.59      522.12     93.93 o 
   3  16   3        1.06       23.31     40.20 o 
   4  16   3        9.82       34.96     31.54 o 
   5  16   3       67.75       93.30     48.43 o 
   7  16   3        5.14       25.09     19.93 o 
   8  16   3     1315.44     1411.99    160.50 o 
   9  16   3      124.01       72.94     24.20 o 
  10  16   3       75.93       95.24     30.58 o 
  11  16   3        0.62       21.61     19.60 o 
   3  17   3       15.27       40.47     41.87 o 
   4  17   3       18.55       48.85     36.78 o 
   5  17   3      520.98      510.19     82.76 o 
   6  17   3       35.39       85.00     46.82 o 
   7  17   3      833.91      921.08    117.66 o 
   8  17   3        4.36       42.22     31.68 o 
   9  17   3      178.86      118.69     30.26 o 
  -7 -15   4     1620.32     1583.32    125.53 o 
  -6 -15   4       15.05       27.08     21.65 o 
  -5 -15   4      182.59      182.48     50.31 o 
  -4 -15   4       32.82      105.23     44.87 o 
  -3 -15   4       48.76       31.05     30.01 o 
  -2 -15   4      174.24      149.83     47.10 o 
  -1 -15   4      515.42      584.23     90.02 o 
  -9 -14   4      210.03      202.71     69.26 o 
  -8 -14   4     1474.74     1515.82    162.13 o 
  -7 -14   4       78.26       54.44     30.05 o 
  -6 -14   4      670.07      771.89    111.86 o 
  -5 -14   4       57.00       43.87     21.29 o 
  -4 -14   4       56.09       63.99     38.59 o 
  -2 -14   4     1250.53     1428.96    118.98 o 
  -1 -14   4      179.61      103.35     39.92 o 
   0 -14   4      195.95      185.97     69.85 o 
   1 -14   4       30.92       50.80     30.01 o 
 -10 -13   4      326.72      312.91     71.11 o 
  -9 -13   4     1446.00     1597.60     81.84 o 
  -8 -13   4      484.40      459.16     83.88 o 
  -7 -13   4     1798.83     1870.60    239.99 o 
  -6 -13   4        2.58       19.63     17.91 o 
  -5 -13   4       21.23       26.14     18.17 o 
  -4 -13   4        0.88       10.60     23.52 o 
  -3 -13   4     1148.85     1093.35     55.85 o 
  -2 -13   4       44.46       97.00     39.85 o 
  -1 -13   4      674.35      665.88     83.32 o 
   0 -13   4      196.39      199.93     44.80 o 
   1 -13   4      118.97      136.50     41.73 o 
   2 -13   4       11.47       38.17     28.96 o 
   3 -13   4      196.93      159.39     44.10 o 
 -11 -12   4      346.65      365.06    101.95 o 
 -10 -12   4      822.44      931.72     91.44 o 
  -9 -12   4      430.58      314.13     56.94 o 
  -8 -12   4     1704.64     1602.36     75.38 o 
  -7 -12   4       11.72        3.00     27.77 o 
  -6 -12   4        2.38       22.91     21.07 o 
  -5 -12   4        4.71       38.35     25.81 o 
  -4 -12   4     1167.86     1060.10    157.19 o 
  -3 -12   4        7.64       28.52     20.39 o 
  -2 -12   4     1788.63     1907.22    109.60 o 
  -1 -12   4      139.09      153.73     46.06 o 
   0 -12   4      426.85      387.37     53.31 o 
   1 -12   4        0.01       21.56     23.17 o 
   2 -12   4      169.07      180.53     54.43 o 
   3 -12   4       84.68       80.04     35.17 o 
   4 -12   4      185.00      169.85     51.08 o 
   5 -12   4      101.27      149.41     46.89 o 
 -12 -11   4      499.52      334.25     73.29 o 
 -11 -11   4      316.08      345.33     88.35 o 
 -10 -11   4      905.20      984.66     98.85 o 
  -9 -11   4     1663.67     1688.51     87.64 o 
  -8 -11   4      204.32      181.16     49.86 o 
  -7 -11   4       59.65      117.06     30.99 o 
  -6 -11   4        1.96       37.76     29.66 o 
  -5 -11   4     1399.47     1545.78     94.42 o 
  -4 -11   4      259.33      305.97     33.31 o 
  -3 -11   4     5379.21     5325.63    210.58 o 
  -2 -11   4      733.74      678.14     96.72 o 
  -1 -11   4      834.42      951.67     47.92 o 
   0 -11   4        7.25        9.70     21.35 o 
   1 -11   4      300.69      254.57     48.36 o 
   2 -11   4      153.80      241.10     48.85 o 
   3 -11   4      634.19      647.17     69.23 o 
   4 -11   4      371.52      387.30     56.52 o 
   5 -11   4       61.81       77.67     26.59 o 
   6 -11   4       39.84       33.78     20.66 o 
 -12 -10   4      968.72      923.07    139.39 o 
 -11 -10   4      741.15      534.27     91.50 o 
 -10 -10   4     1389.81     1334.52     96.59 o 
  -9 -10   4      363.38      410.12     55.81 o 
  -8 -10   4      433.42      372.18     51.90 o 
  -7 -10   4      207.86      221.45     34.63 o 
  -6 -10   4     1810.87     1821.27    124.21 o 
  -5 -10   4      388.23      397.61     45.92 o 
  -4 -10   4     4114.19     3947.15    123.56 o 
  -3 -10   4        8.62       40.07     27.87 o 
  -2 -10   4      528.29      522.74     59.35 o 
  -1 -10   4       32.26       46.02     19.85 o 
   0 -10   4      215.78      224.99     24.76 o 
   1 -10   4       60.40       81.18     16.87 o 
   2 -10   4     2390.11     2269.02    116.89 o 
   3 -10   4      487.51      436.34     36.82 o 
   4 -10   4      123.31      116.19     21.15 o 
   5 -10   4       24.54       45.16     19.70 o 
   6 -10   4        4.78        7.66     14.78 o 
   7 -10   4      125.13       63.92     33.98 o 
 -13  -9   4      234.93      232.64     97.14 o 
 -12  -9   4      979.26      992.42    171.18 o 
 -11  -9   4      770.94      666.31     78.93 o 
 -10  -9   4      862.61      861.73     84.42 o 
  -9  -9   4      504.22      583.45     67.77 o 
  -8  -9   4       10.15       34.83     24.75 o 
  -7  -9   4     1572.44     1745.32    166.12 o 
  -6  -9   4      815.45      860.19     79.36 o 
  -5  -9   4     5584.10     5793.76    232.67 o 
  -4  -9   4      717.73      657.73     54.73 o 
  -3  -9   4     2855.31     2885.49    174.98 o 
  -2  -9   4      823.98      903.29     64.38 o 
  -1  -9   4      911.11      841.04    103.98 o 
   0  -9   4       22.92       41.21      9.95 o 
   1  -9   4     6274.66     6351.39    557.36 o 
   2  -9   4      703.00      706.22     47.85 o 
   3  -9   4      824.01      947.52    144.59 o 
   4  -9   4      781.80      817.45     62.25 o 
   5  -9   4       16.57       42.38     19.43 o 
   6  -9   4        1.63       35.17     19.16 o 
   7  -9   4      146.64      105.16     28.12 o 
   8  -9   4       10.39       12.07     26.94 o 
 -13  -8   4      709.67      668.45    158.44 o 
 -12  -8   4       59.49       52.46     29.52 o 
 -11  -8   4      550.92      601.99     71.30 o 
 -10  -8   4      392.91      422.56     57.78 o 
  -9  -8   4      482.68      449.64     57.52 o 
  -8  -8   4     1982.28     1917.47    145.66 o 
  -7  -8   4     1528.40     1532.58     71.46 o 
  -6  -8   4     5279.13     5548.66    203.66 o 
  -5  -8   4      429.12      468.58     62.12 o 
  -4  -8   4     4574.71     5013.28    183.16 o 
  -3  -8   4        4.48       25.09     26.55 o 
  -2  -8   4       32.73       32.03     14.92 o 
  -1  -8   4       89.25       78.88     19.64 o 
   0  -8   4     4321.68     4227.32    106.50 o 
   1  -8   4      606.17      564.14     31.71 o 
   2  -8   4      461.70      439.72     30.94 o 
   3  -8   4        7.79       28.76     14.85 o 
   4  -8   4      164.37      231.87     48.64 o 
   5  -8   4       62.84       34.02     14.18 o 
   6  -8   4      289.18      277.38     34.37 o 
   7  -8   4      184.09      172.70     39.64 o 
   8  -8   4      222.24      225.75     53.52 o 
   9  -8   4      135.00      184.23     62.81 o 
 -13  -7   4       64.16       52.48     32.66 o 
 -12  -7   4     1068.44     1075.97     73.73 o 
 -11  -7   4      557.74      551.45     41.46 o 
 -10  -7   4        1.57       11.18     11.43 o 
  -9  -7   4      365.39      339.09     33.55 o 
  -8  -7   4     1813.37     1862.35    122.75 o 
  -7  -7   4      724.99      774.86     43.39 o 
  -6  -7   4     3308.30     3016.97    184.25 o 
  -5  -7   4     6764.54     6960.26    232.03 o 
  -4  -7   4      283.50      231.10     32.82 o 
  -3  -7   4       97.47       98.69     48.01 o 
  -2  -7   4      282.67      319.25     41.34 o 
  -1  -7   4     7282.86     7054.47    217.70 o 
   0  -7   4      118.86      126.26     16.06 o 
   1  -7   4     4577.21     4548.28    118.44 o 
   2  -7   4      628.91      653.95     48.79 o 
   3  -7   4     1478.99     1552.07     57.56 o 
   4  -7   4       18.09       21.64     14.14 o 
   5  -7   4     1201.50     1225.54     50.24 o 
   6  -7   4     1352.97     1318.78     53.15 o 
   7  -7   4       84.85       75.57     20.94 o 
   8  -7   4      559.27      466.64     59.25 o 
   9  -7   4       44.75       46.55     40.96 o 
  10  -7   4       48.81       49.83     37.19 o 
 -13  -6   4      458.32      444.12     61.28 o 
 -12  -6   4      290.68      244.02     38.30 o 
 -11  -6   4      349.57      333.77     27.34 o 
 -10  -6   4       22.84       48.90     18.00 o 
  -9  -6   4       68.26      108.78     20.44 o 
  -8  -6   4     1154.76     1180.48     57.62 o 
  -7  -6   4      242.62      211.96     18.41 o 
  -6  -6   4     6010.75     6043.30    167.70 o 
  -5  -6   4      371.17      367.23     18.32 o 
  -4  -6   4       26.37       28.57     13.91 o 
  -3  -6   4      293.07      313.02     41.66 o 
  -2  -6   4     5063.11     5076.15    155.79 o 
  -1  -6   4      267.58      271.45     30.78 o 
   0  -6   4    11885.19    11654.31    237.79 o 
   1  -6   4        4.90       17.38      6.85 o 
   2  -6   4     1857.81     1852.48     57.08 o 
   3  -6   4      125.17      157.46     18.44 o 
   4  -6   4      310.70      326.88     36.31 o 
   5  -6   4      607.41      592.31     30.22 o 
   6  -6   4      676.27      784.05     51.51 o 
   7  -6   4      501.11      506.75     34.01 o 
   8  -6   4      360.97      354.41     32.39 o 
   9  -6   4       11.29       24.35     24.28 o 
  10  -6   4      124.61       91.35     35.31 o 
  11  -6   4       58.01       50.03     41.94 o 
 -13  -5   4       27.14       55.86     22.53 o 
 -12  -5   4       12.96       46.65     18.79 o 
 -11  -5   4       30.17       61.44     19.80 o 
 -10  -5   4     1148.06     1184.68     44.55 o 
  -9  -5   4      918.82     1026.50    139.53 o 
  -8  -5   4     2144.22     2147.96     72.96 o 
  -7  -5   4     6073.08     6305.27    334.74 o 
  -6  -5   4     1425.92     1403.40     55.64 o 
  -5  -5   4      377.58      349.96     20.86 o 
  -4  -5   4      562.68      556.55     30.55 o 
  -3  -5   4     3591.55     3169.24    126.76 o 
  -2  -5   4      287.83      249.58     36.44 o 
  -1  -5   4    12278.53    11822.61    524.56 o 
   0  -5   4       44.24       37.47      9.15 o 
   1  -5   4     1520.92     1419.66     56.86 o 
   2  -5   4       80.60       97.54     11.91 o 
   3  -5   4     2800.01     2817.75    110.20 o 
   4  -5   4      594.07      598.25     35.23 o 
   5  -5   4     4987.56     5163.04    127.06 o 
   6  -5   4      166.11      163.75     12.18 o 
   7  -5   4     1447.53     1515.32     53.52 o 
   8  -5   4       17.55       31.73     18.98 o 
   9  -5   4       25.71       13.96     21.84 o 
  10  -5   4       69.56       37.68     33.57 o 
  11  -5   4       36.97       34.75     37.40 o 
 -13  -4   4      245.64      239.98     58.27 o 
 -12  -4   4       18.68       38.05     14.99 o 
 -11  -4   4      559.04      570.68     39.39 o 
 -10  -4   4      390.05      362.77     38.56 o 
  -9  -4   4     3294.38     3433.65     92.45 o 
  -8  -4   4     2258.67     2245.60     74.81 o 
  -7  -4   4     3863.54     3760.81     94.83 o 
  -6  -4   4      421.70      414.53     28.71 o 
  -5  -4   4       91.97       97.03     12.22 o 
  -4  -4   4     4048.41     3931.68    163.10 o 
  -3  -4   4     6884.48     7582.54    252.28 o 
  -1  -4   4      597.35      543.85     23.48 o 
   0  -4   4     3664.72     3459.27    148.62 o 
   1  -4   4       23.51       31.36      7.13 o 
   2  -4   4     2478.74     2560.29     91.30 o 
   3  -4   4       16.28       27.66      6.08 o 
   4  -4   4     8348.20     8034.44    139.99 o 
   5  -4   4      428.30      365.12     17.74 o 
   6  -4   4     3448.45     3494.22    103.02 o 
   7  -4   4      434.85      424.93     35.11 o 
   8  -4   4       88.61       55.39     17.10 o 
   9  -4   4      133.21      147.94     40.13 o 
  10  -4   4       96.26      110.26     37.96 o 
  11  -4   4      244.48      241.52     55.48 o 
  12  -4   4       88.17      127.36     54.22 o 
 -13  -3   4        0.02       24.11     23.44 o 
 -12  -3   4      372.86      377.54     34.83 o 
 -11  -3   4      283.06      277.49     29.03 o 
 -10  -3   4      937.75      935.92     48.36 o 
  -9  -3   4      842.86      856.56     64.53 o 
  -8  -3   4     3746.92     3814.08    153.49 o 
  -7  -3   4       28.13       41.08     11.66 o 
  -6  -3   4      584.00      608.34     43.79 o 
  -5  -3   4     3197.95     3189.03     88.95 o 
  -4  -3   4     4910.25     4908.35    132.86 o 
  -3  -3   4    14651.37    14688.44    315.64 o 
  -2  -3   4     1125.97     1011.40     40.94 o 
  -1  -3   4     8905.58     9173.21    184.44 o 
   0  -3   4      718.52      661.33     27.37 o 
   1  -3   4      134.13      182.72     10.41 o 
   2  -3   4      115.06      147.73     19.71 o 
   3  -3   4     7690.29     7461.97    213.46 o 
   4  -3   4      391.07      396.87     24.75 o 
   5  -3   4     5168.83     5097.27    125.71 o 
   6  -3   4      112.56      116.97     13.34 o 
   7  -3   4      110.64       97.92     11.80 o 
   8  -3   4        2.41       22.32      9.86 o 
   9  -3   4      533.47      570.41     66.02 o 
  10  -3   4      223.59      138.80     49.13 o 
  11  -3   4      129.06      112.91     35.38 o 
  12  -3   4      223.56      226.73     69.23 o 
  13  -3   4        7.77       43.68     47.24 o 
 -13  -2   4       22.72       20.28     17.60 o 
 -12  -2   4       34.52       35.18     15.49 o 
 -11  -2   4      593.20      643.41     41.24 o 
 -10  -2   4       15.62       27.95     19.48 o 
  -9  -2   4     1289.00     1341.12     43.78 o 
  -8  -2   4     1126.39     1092.94     37.49 o 
  -7  -2   4      125.94      119.94     15.37 o 
  -6  -2   4      617.48      583.09     37.87 o 
  -5  -2   4     2299.83     2316.05     99.18 o 
  -4  -2   4    11068.19    10711.40    210.98 o 
  -3  -2   4     4397.90     4041.76     86.69 o 
  -2  -2   4     8966.45     9054.99    307.55 o 
  -1  -2   4        5.86       27.52      9.33 o 
   0  -2   4      344.22      365.58     20.44 o 
   1  -2   4      202.55      193.28     10.60 o 
   2  -2   4    12851.27    12674.25    147.24 o 
   3  -2   4      621.09      679.40     25.10 o 
   4  -2   4     8392.89     7868.38    163.74 o 
   5  -2   4      363.25      337.28     24.86 o 
   6  -2   4        0.99       11.70      5.38 o 
   7  -2   4      208.57      219.16     14.64 o 
   8  -2   4      774.27      737.97     27.80 o 
   9  -2   4     2955.39     3012.77    187.65 o 
  10  -2   4      666.74      772.78     75.58 o 
  11  -2   4      536.34      666.29     81.51 o 
  12  -2   4      100.57      122.40     45.50 o 
  13  -2   4       17.43       81.58     52.55 o 
 -13  -1   4       16.68       44.03     39.36 o 
 -12  -1   4      239.16      181.19     33.36 o 
 -11  -1   4        1.93       13.84     12.99 o 
 -10  -1   4     2072.91     2114.42     62.16 o 
  -9  -1   4       51.26       57.07     13.95 o 
  -8  -1   4       64.01       68.44     12.74 o 
  -7  -1   4     1040.26     1090.35     53.84 o 
  -6  -1   4      292.37      280.51     19.46 o 
  -5  -1   4     1268.00     1247.75     59.13 o 
  -4  -1   4      701.41      542.94     27.09 o 
  -3  -1   4    10305.58    10273.33    112.49 o 
  -2  -1   4       75.89      149.82     11.81 o 
  -1  -1   4       32.66       41.53     12.47 o 
   0  -1   4       42.88       73.29      8.65 o 
   1  -1   4     8570.39     8335.98     92.26 o 
   2  -1   4        6.24       21.50      3.54 o 
   3  -1   4    26227.67    26485.46    315.98 o 
   4  -1   4      481.42      599.39     21.70 o 
   5  -1   4     2882.92     3051.69     93.01 o 
   6  -1   4        0.66       10.03      4.41 o 
   7  -1   4      597.40      537.59     32.11 o 
   8  -1   4      772.40      745.51     37.39 o 
   9  -1   4      347.00      358.39     17.88 o 
  10  -1   4      373.99      390.37     53.45 o 
  11  -1   4      160.42      144.53     43.20 o 
  12  -1   4       40.63       59.73     32.38 o 
  13  -1   4       98.04      111.17     52.83 o 
 -13   0   4      121.14       48.85     31.61 o 
 -12   0   4       74.98       57.36     33.64 o 
 -11   0   4      763.00      765.22     40.70 o 
 -10   0   4      194.00      177.52     23.20 o 
  -9   0   4      268.82      282.17     23.31 o 
  -8   0   4       38.53       55.40     13.75 o 
  -7   0   4      601.87      628.20     33.89 o 
  -6   0   4     1736.30     1608.09     54.85 o 
  -5   0   4    11942.12    11969.73    194.38 o 
  -4   0   4     6681.17     6549.45    140.80 o 
  -3   0   4      692.03      586.14     26.81 o 
  -2   0   4       60.53       68.83     15.53 o 
  -1   0   4      189.56      142.25     12.90 o 
   0   0   4     6216.00     6043.62    109.58 o 
   1   0   4     5571.73     5639.05     73.30 o 
   2   0   4    44618.03    46523.74    429.19 o 
   3   0   4     2950.36     2983.09     38.24 o 
   4   0   4      437.51      608.85     23.32 o 
   5   0   4      435.38      479.58     20.16 o 
   6   0   4     3383.37     3595.91     68.19 o 
   7   0   4     1251.60     1298.01     36.95 o 
   8   0   4     7204.63     6926.66    293.01 o 
   9   0   4        2.50       13.72      9.38 o 
  10   0   4     1210.11     1201.36     49.71 o 
  11   0   4       57.28       76.83     43.41 o 
  12   0   4       45.18       45.89     15.64 o 
  13   0   4      126.82      153.11     57.43 o 
  14   0   4        1.43       58.20     47.03 o 
 -12   1   4      338.66      381.16     67.76 o 
 -11   1   4       10.69       50.57     21.29 o 
 -10   1   4      146.22      130.68     20.90 o 
  -9   1   4        0.83       24.63     13.86 o 
  -8   1   4     1018.17     1059.93     52.50 o 
  -7   1   4      309.10      287.31     23.55 o 
  -6   1   4     9248.58     9657.08    222.72 o 
  -5   1   4     3035.18     3062.99    116.38 o 
  -4   1   4     6197.25     6277.66    225.05 o 
  -3   1   4        8.51       19.12     14.17 o 
  -2   1   4     2512.26     2792.42     85.49 o 
  -1   1   4    15047.64    15303.76    206.18 o 
   0   1   4     5222.09     5261.02    121.24 o 
   1   1   4    44110.80    46272.21    630.88 o 
   2   1   4      918.83      837.45     19.67 o 
   3   1   4    14221.40    15025.81    172.83 o 
   4   1   4     3492.10     3828.25     85.33 o 
   5   1   4      336.66      278.23     31.16 o 
   6   1   4       76.41      100.98     15.13 o 
   7   1   4    11660.46    12591.50    722.12 o 
   8   1   4       10.37       50.22     19.76 o 
   9   1   4     2967.45     3248.42    128.15 o 
  10   1   4       17.11       50.11     19.91 o 
  11   1   4      165.98      211.22     28.75 o 
  12   1   4      250.35      274.04     59.87 o 
  13   1   4      452.99      397.43    125.65 o 
  14   1   4      222.23      159.04     54.22 o 
 -12   2   4       86.21      102.51     50.80 o 
 -11   2   4       48.23       41.57     16.62 o 
 -10   2   4       41.11       53.25     20.63 o 
  -9   2   4      870.01      849.27     35.81 o 
  -8   2   4      106.07      123.31     18.95 o 
  -7   2   4     6904.52     7056.84    189.83 o 
  -6   2   4     1031.94     1016.55     50.59 o 
  -5   2   4      656.99      628.59     53.86 o 
  -4   2   4      209.47      198.90     19.07 o 
  -3   2   4       26.22       34.27     12.35 o 
  -2   2   4       10.10       39.68      6.92 o 
  -1   2   4    15808.97    16223.44    183.02 o 
   0   2   4    29151.63    28023.50    237.26 o 
   1   2   4    10555.43     9929.19     80.85 o 
   2   2   4     2884.35     2607.76     55.08 o 
   3   2   4      178.21      209.83      9.80 o 
   4   2   4     2243.24     2309.40     44.21 o 
   5   2   4      181.68      203.47     24.01 o 
   6   2   4    11738.83    12174.20    592.88 o 
   7   2   4        0.98       14.95     19.30 o 
   8   2   4     3679.55     4049.48    230.57 o 
   9   2   4      912.30      985.57     65.04 o 
  10   2   4       94.40       88.60     25.89 o 
  11   2   4        0.77       26.77     18.03 o 
  12   2   4      808.46      902.41     55.26 o 
  13   2   4      353.77      438.94     69.71 o 
  14   2   4      436.96      590.93     85.49 o 
  15   2   4      142.34      220.66     93.65 o 
 -12   3   4      244.48      160.15     52.41 o 
 -11   3   4      210.51      223.80     69.50 o 
 -10   3   4       77.55       65.52     20.74 o 
  -9   3   4        1.68       28.95     19.46 o 
  -8   3   4     1634.76     1717.39     88.05 o 
  -7   3   4       58.08       49.50     12.98 o 
  -6   3   4     1330.65     1380.88     54.80 o 
  -5   3   4      124.94      128.97     15.10 o 
  -4   3   4      139.81      119.83     21.35 o 
  -3   3   4     2553.49     2492.66     63.02 o 
  -2   3   4    10901.14    11989.22    125.26 o 
  -1   3   4    23028.20    24895.87    356.37 o 
   0   3   4     1244.24     1005.09     28.55 o 
   1   3   4     3569.96     3318.16     67.39 o 
   2   3   4       15.73       18.26      8.01 o 
   3   3   4      244.87      252.88     12.14 o 
   4   3   4      334.11      375.52     11.72 o 
   5   3   4    22492.02    23258.43    561.55 o 
   6   3   4     1971.86     2097.09     43.25 o 
   7   3   4     5127.84     5298.97    199.90 o 
   8   3   4     1139.97     1116.34     84.68 o 
   9   3   4      450.74      550.82     47.67 o 
  10   3   4      246.20      250.56     47.98 o 
  11   3   4     1290.32     1304.69     66.02 o 
  12   3   4      149.15      148.19     26.68 o 
  13   3   4      224.14      250.19     43.37 o 
  14   3   4      205.00      141.03     87.16 o 
  15   3   4       62.83       39.01     46.76 o 
 -11   4   4        9.43       43.27     27.49 o 
 -10   4   4        0.06       46.43     26.69 o 
  -9   4   4      165.10      178.42     27.43 o 
  -8   4   4        0.64       35.17     21.64 o 
  -7   4   4       33.87       40.40     16.37 o 
  -6   4   4      246.79      237.51     18.40 o 
  -5   4   4        1.23       16.14      8.36 o 
  -4   4   4       40.56       28.50      9.45 o 
  -3   4   4     2498.76     2347.03     70.02 o 
  -1   4   4     4861.11     4347.88     70.45 o 
   0   4   4     7982.69     7872.92    128.31 o 
   1   4   4      878.88      845.93     55.29 o 
   2   4   4      124.74      111.95      8.20 o 
   3   4   4       92.78       74.45      7.35 o 
   4   4   4    11937.17    11975.62    238.95 o 
   5   4   4      125.39      101.52     10.42 o 
   6   4   4    10304.49     9647.74    140.32 o 
   7   4   4       14.76       19.38      5.10 o 
   8   4   4      388.27      355.15     35.33 o 
   9   4   4       23.06       17.94      3.27 o 
  10   4   4     3198.12     3500.26    137.59 o 
  11   4   4      511.08      595.12     64.71 o 
  12   4   4      565.89      571.99     58.76 o 
  13   4   4      487.15      462.49     53.26 o 
  14   4   4       91.96       90.46     28.58 o 
  15   4   4        7.85       44.89     24.00 o 
 -11   5   4        8.71       27.36     28.05 o 
 -10   5   4      390.79      382.07     50.35 o 
  -9   5   4       74.21       41.40     22.51 o 
  -8   5   4     1171.97     1120.84     57.78 o 
  -7   5   4       86.22      130.22     57.54 o 
  -6   5   4      766.25      696.44     40.51 o 
  -5   5   4       70.04       74.31     10.33 o 
  -4   5   4     1715.21     1622.21     44.96 o 
  -3   5   4     1652.96     1533.69     54.50 o 
  -2   5   4     5731.52     5575.88    299.02 o 
  -1   5   4     2293.90     2027.42     73.19 o 
   0   5   4     1985.28     1874.90     48.03 o 
   1   5   4     1986.01     2105.97     52.77 o 
   2   5   4     3013.80     3049.87     89.63 o 
   3   5   4    10219.18     9543.34    172.85 o 
   4   5   4     1418.42     1274.27     48.99 o 
   5   5   4    19781.19    19119.60    459.04 o 
   6   5   4      300.71      266.29     39.59 o 
   7   5   4     1861.32     1824.26     57.73 o 
   8   5   4      208.18      188.44     14.43 o 
   9   5   4     1223.79     1163.33     44.21 o 
  10   5   4       96.59      129.17     45.85 o 
  11   5   4     3229.74     3485.54    117.57 o 
  12   5   4      301.64      330.45     42.01 o 
  13   5   4      510.38      522.10     52.23 o 
  14   5   4        6.44       24.75     17.32 o 
  15   5   4        0.52       48.50     38.45 o 
 -10   6   4        2.39       39.57     38.80 o 
  -9   6   4      266.87      262.68     33.32 o 
  -8   6   4        5.29       35.02     18.98 o 
  -7   6   4       62.91       49.78     17.59 o 
  -6   6   4       18.38       22.86     19.58 o 
  -5   6   4      975.79     1073.34     65.03 o 
  -4   6   4      598.17      558.89     36.79 o 
  -3   6   4     7264.57     7167.50    176.72 o 
  -2   6   4     1920.19     1930.25     53.77 o 
  -1   6   4     3648.94     3773.70    114.71 o 
   0   6   4      361.29      366.12     49.49 o 
   1   6   4      332.92      308.08     15.38 o 
   2   6   4     5288.62     5309.80    126.48 o 
   3   6   4     3921.97     3693.36     82.44 o 
   4   6   4    17700.68    17838.77    212.92 o 
   5   6   4     5082.06     5271.90    143.58 o 
   6   6   4     2085.77     1939.72     74.05 o 
   7   6   4        1.95       15.76      9.46 o 
   8   6   4     1079.25     1038.46     40.86 o 
   9   6   4      261.75      272.44     22.22 o 
  10   6   4     5672.07     5631.32    276.00 o 
  11   6   4       88.40      138.94     46.82 o 
  12   6   4     1375.85     1483.39     87.24 o 
  13   6   4       17.76       53.96     23.26 o 
  14   6   4      108.36       96.37     27.53 o 
  15   6   4       54.10       57.94     29.84 o 
  -9   7   4       48.91       60.71     22.80 o 
  -8   7   4       83.10       67.43     22.33 o 
  -7   7   4        6.88       11.26     14.18 o 
  -6   7   4      702.86      645.28     60.36 o 
  -5   7   4      146.71      176.34     25.08 o 
  -4   7   4     5671.43     6118.67    211.54 o 
  -3   7   4     1162.70     1111.69     65.68 o 
  -2   7   4     3368.89     3478.80     90.63 o 
  -1   7   4      627.21      646.87     28.81 o 
   0   7   4      842.99      836.68     57.36 o 
   1   7   4      888.12      668.53     41.88 o 
   2   7   4     4242.13     4134.60    116.76 o 
   3   7   4    10971.29    10688.25    227.91 o 
   4   7   4      888.97      728.08     47.27 o 
   5   7   4     3128.18     2901.19    104.60 o 
   6   7   4        0.02        9.54     12.01 o 
   7   7   4     1856.25     1687.93     73.65 o 
   8   7   4       76.27       58.45     15.01 o 
   9   7   4    11901.89    11276.95    320.66 o 
  10   7   4      370.32      352.27     29.80 o 
  11   7   4     1173.70     1112.60     40.21 o 
  12   7   4       37.34       40.33     41.87 o 
  13   7   4       14.71       26.93     21.13 o 
  14   7   4      102.87      154.09     42.09 o 
  15   7   4      599.31      613.36     66.65 o 
  -9   8   4        8.68       -4.19     19.19 o 
  -8   8   4       57.61       59.32     30.84 o 
  -7   8   4        3.82       29.13     18.70 o 
  -6   8   4       95.92      117.09     25.28 o 
  -5   8   4     1231.83     1273.84     60.11 o 
  -4   8   4       15.74       36.32     20.28 o 
  -3   8   4      257.53      260.68     35.68 o 
  -2   8   4      163.60      209.28     46.06 o 
  -1   8   4      629.69      604.78     25.80 o 
   0   8   4      929.72     1030.38     41.74 o 
   1   8   4     4337.98     4404.91    139.93 o 
   2   8   4     5699.35     5915.03    191.59 o 
   3   8   4     4755.52     4781.41    152.43 o 
   4   8   4     1811.55     1568.42     83.25 o 
   5   8   4      221.82      228.71     40.20 o 
   6   8   4      108.81       77.39     15.70 o 
   7   8   4      141.34      173.48     22.08 o 
   8   8   4    11814.95    12005.66    421.70 o 
   9   8   4      345.54      371.12     46.79 o 
  10   8   4     3029.37     3172.46    129.89 o 
  11   8   4      425.78      377.25     57.99 o 
  12   8   4      227.41      177.46     35.38 o 
  13   8   4        0.74       14.03     27.77 o 
  14   8   4     1267.43     1327.96     72.60 o 
  15   8   4      200.23      157.85     42.19 o 
  -8   9   4       39.85       32.29     16.46 o 
  -7   9   4        5.10       23.04     19.68 o 
  -6   9   4      300.86      385.01     39.74 o 
  -5   9   4        0.15       50.13     23.56 o 
  -4   9   4      175.17      210.08     31.79 o 
  -3   9   4      510.69      394.03     62.39 o 
  -2   9   4       22.93       29.99     18.86 o 
  -1   9   4      734.90      738.55     40.04 o 
   0   9   4     3202.38     3371.94    110.00 o 
   1   9   4     2360.97     2160.95    122.33 o 
   2   9   4     2060.81     2161.71     86.58 o 
   3   9   4     2757.93     2812.78    111.81 o 
   4   9   4     1038.40      984.82     51.44 o 
   5   9   4      263.41      255.98     29.83 o 
   6   9   4      984.56      926.72     75.68 o 
   7   9   4     7363.99     7187.82    226.17 o 
   8   9   4      189.84      182.97     26.87 o 
   9   9   4      469.41      541.49     37.11 o 
  10   9   4       41.68       59.30     15.94 o 
  11   9   4      152.81      162.35     28.96 o 
  12   9   4       32.46       65.60     53.38 o 
  13   9   4     1396.33     1739.01    143.34 o 
  15   9   4      290.65      244.17     66.02 o 
  -7  10   4      134.48      116.88     30.20 o 
  -6  10   4        9.73       22.72     17.88 o 
  -5  10   4      998.99     1057.73     66.70 o 
  -4  10   4       58.79       57.22     20.91 o 
  -3  10   4        5.80       28.66     17.25 o 
  -2  10   4       57.29       91.46     21.39 o 
  -1  10   4     1044.72     1149.47     71.62 o 
   0  10   4       29.53       23.24     12.12 o 
   1  10   4     2255.58     2391.82     78.05 o 
   2  10   4     2085.28     2109.65     85.57 o 
   3  10   4      399.15      379.22     30.05 o 
   4  10   4      165.60      201.24     24.88 o 
   5  10   4     2160.63     2119.33    133.85 o 
   6  10   4     6976.78     7298.00    221.65 o 
   7  10   4     1042.83     1000.18     64.79 o 
   8  10   4     5518.55     5679.95    194.52 o 
   9  10   4     1263.93     1308.33     76.71 o 
  10  10   4      854.16      908.49     45.71 o 
  11  10   4      187.11      183.25     40.82 o 
  12  10   4     2360.40     2339.92    162.11 o 
  13  10   4      247.72      312.77     51.50 o 
  14  10   4      535.47      494.35     65.18 o 
  -6  11   4      154.98      179.92     39.69 o 
  -5  11   4       31.42       37.17     19.14 o 
  -4  11   4      107.60       60.79     20.38 o 
  -3  11   4       82.57       74.29     28.96 o 
  -2  11   4      401.48      406.66     42.85 o 
  -1  11   4      122.82       89.95     28.96 o 
   0  11   4     2212.95     2266.51    123.98 o 
   1  11   4     2008.86     2017.56     58.22 o 
   2  11   4     2108.42     2048.17     68.31 o 
   3  11   4      215.94      186.98     21.76 o 
   4  11   4     1001.48     1027.35     48.73 o 
   5  11   4      436.23      409.77     41.45 o 
   6  11   4     3445.39     3299.00    124.62 o 
   7  11   4     3168.41     3231.58    137.33 o 
   8  11   4      459.92      431.60     33.13 o 
   9  11   4     1964.70     2024.18    153.63 o 
  10  11   4        0.83       16.30     22.78 o 
  11  11   4      646.33      697.07     74.95 o 
  12  11   4       32.72       40.81     17.58 o 
  13  11   4     1614.45     1964.48    121.56 o 
  14  11   4       59.67       27.84     32.52 o 
  15  11   4      919.91      902.16    123.17 o 
  -5  12   4        2.46       25.72     18.15 o 
  -4  12   4        8.90       40.45     26.11 o 
  -3  12   4      677.61      687.09     55.79 o 
  -2  12   4        4.21       13.26     18.95 o 
  -1  12   4     1504.97     1523.93     74.55 o 
   0  12   4      410.96      388.67     65.28 o 
   1  12   4     1400.09     1361.37     76.12 o 
   2  12   4        0.25       17.27     11.15 o 
   3  12   4      657.32      664.05     93.86 o 
   4  12   4     1047.69     1040.32     64.22 o 
   5  12   4      631.67      628.68     39.28 o 
   6  12   4     3494.31     3538.62    110.23 o 
   7  12   4      500.79      516.95     63.61 o 
   8  12   4      459.33      464.87     35.82 o 
   9  12   4       22.68       65.30     23.11 o 
  10  12   4     1285.79     1328.12     64.74 o 
  11  12   4      176.95      171.62     31.00 o 
  12  12   4     2135.99     1976.12    190.72 o 
  13  12   4       24.44       98.67     37.61 o 
  14  12   4     1412.39     1595.19    240.06 o 
  15  12   4        3.30       30.64     30.57 o 
  -4  13   4        1.98       28.75     18.99 o 
  -3  13   4        1.46       43.19     22.40 o 
  -2  13   4      275.44      231.34     37.01 o 
  -1  13   4      161.57      121.36     28.38 o 
   0  13   4      589.18      531.62     43.67 o 
   1  13   4      128.44      139.01     25.36 o 
   2  13   4      305.33      337.45     53.00 o 
   3  13   4      307.42      328.34     33.04 o 
   4  13   4     2033.34     1989.44     70.79 o 
   5  13   4     4121.03     3948.08    161.63 o 
   6  13   4     1180.17     1295.96     73.24 o 
   7  13   4     1554.69     1555.10     62.56 o 
   8  13   4       44.82       58.81     22.81 o 
   9  13   4      176.59      182.50     26.51 o 
  10  13   4       74.87       74.02     20.72 o 
  11  13   4     2399.05     2566.46    142.29 o 
  12  13   4       24.28       30.76     20.81 o 
  13  13   4      792.40      848.15     84.93 o 
  14  13   4      165.59      137.33     46.89 o 
  -3  14   4      300.68      295.45     49.16 o 
  -2  14   4       35.31       73.34     51.15 o 
  -1  14   4      358.05      372.53     61.58 o 
   0  14   4       17.73       55.29     27.60 o 
   1  14   4      106.06       85.17     22.89 o 
   2  14   4       84.02       94.79     25.77 o 
   3  14   4      950.52      834.32     93.02 o 
   4  14   4      523.16      558.33     75.72 o 
   5  14   4      718.97      750.97     44.20 o 
   6  14   4      169.44      173.28     27.58 o 
   7  14   4        4.98       29.02     18.96 o 
   8  14   4       56.56       48.29     32.69 o 
   9  14   4      324.58      329.24     43.51 o 
  10  14   4     2502.52     2725.85     89.30 o 
  11  14   4      208.86      227.08     31.85 o 
  12  14   4     1150.90     1102.83     63.67 o 
  13  14   4        1.84       70.69     51.36 o 
  -1  15   4       17.86       48.99     40.96 o 
   0  15   4        0.55       33.15     32.73 o 
   1  15   4      173.85      234.47     69.16 o 
   2  15   4      553.48      757.57    105.51 o 
   3  15   4      167.00      162.11     47.87 o 
   4  15   4     1009.17      951.57     97.77 o 
   5  15   4      468.87      413.91     41.17 o 
   6  15   4       20.39       30.70     20.52 o 
   7  15   4        0.05       27.73     18.57 o 
   8  15   4      442.53      399.57     44.42 o 
   9  15   4     1044.20     1069.79     73.38 o 
  10  15   4      789.90      829.41     77.58 o 
  11  15   4      823.71      787.34    102.83 o 
  12  15   4       54.17       71.82     25.53 o 
  13  15   4       88.16      103.98     47.73 o 
   1  16   4      409.45      427.36     75.02 o 
   2  16   4        9.66       25.75     40.13 o 
   3  16   4     1239.93     1352.48    114.65 o 
   4  16   4      369.73      326.17    146.69 o 
   5  16   4      189.20      125.54     48.50 o 
   6  16   4       13.47       39.15     38.45 o 
   7  16   4       99.49      105.22     25.14 o 
   8  16   4      520.92      600.14     50.48 o 
   9  16   4      577.22      609.68     47.94 o 
  10  16   4     1123.58     1063.53    115.87 o 
  11  16   4       58.84      115.41     39.50 o 
   3  17   4      284.16      107.19     38.31 o 
   4  17   4       60.77       57.92     32.31 o 
   5  17   4        2.20       22.12     29.31 o 
   7  17   4      178.54      165.60     51.43 o 
   8  17   4      622.64      608.00     62.13 o 
   9  17   4     1279.70     1161.93     96.04 o 
  -5 -15   5      609.68      488.07     79.27 o 
  -4 -15   5      266.22      300.70     69.43 o 
  -8 -14   5      102.99       99.42     30.90 o 
  -7 -14   5      762.44      673.51     84.01 o 
  -6 -14   5      190.99      186.63     58.86 o 
  -5 -14   5      713.33      727.49     86.64 o 
  -4 -14   5      181.10      145.90     65.84 o 
  -3 -14   5       14.58       34.82     26.80 o 
  -2 -14   5      114.33      149.48     61.90 o 
  -1 -14   5      324.66      312.49     72.37 o 
   0 -14   5     1058.30     1006.35    127.15 o 
   1 -14   5        3.10        5.16     22.75 o 
 -10 -13   5        0.30       16.64     20.97 o 
  -9 -13   5        6.19       29.30     26.97 o 
  -8 -13   5      591.05      579.53    103.52 o 
  -7 -13   5       62.03      138.13     31.82 o 
  -6 -13   5      832.58      813.79     78.36 o 
  -5 -13   5      392.84      436.31     52.12 o 
  -4 -13   5       76.87       57.98     21.17 o 
  -3 -13   5       22.98       60.01     32.24 o 
  -2 -13   5       71.46       36.85     28.19 o 
  -1 -13   5      604.88      716.75    113.19 o 
   0 -13   5       17.69       44.03     26.17 o 
   1 -13   5      200.54      265.88     81.09 o 
   2 -13   5       46.62       77.25     34.96 o 
   3 -13   5       16.50       33.78     31.05 o 
 -11 -12   5       63.03       60.38     28.34 o 
 -10 -12   5        0.03       66.07     30.13 o 
  -9 -12   5      382.54      407.28    110.89 o 
  -8 -12   5       25.56       79.16     34.70 o 
  -7 -12   5     2358.63     2347.06    100.50 o 
  -6 -12   5      543.12      474.18     62.04 o 
  -5 -12   5      802.34      811.53     57.28 o 
  -4 -12   5      222.33      186.50     43.09 o 
  -3 -12   5        1.13       20.54     20.48 o 
  -2 -12   5      564.17      560.29     58.34 o 
  -1 -12   5      454.10      436.71     58.69 o 
   0 -12   5      381.48      370.34     68.95 o 
   1 -12   5       73.62      110.19     34.33 o 
   2 -12   5      205.22      176.06     54.99 o 
   3 -12   5       19.08       19.82     20.59 o 
   4 -12   5       54.94       23.59     20.94 o 
 -11 -11   5        8.58       78.23     43.75 o 
 -10 -11   5      606.20      597.99     84.33 o 
  -9 -11   5       38.50       29.66     42.92 o 
  -8 -11   5     1978.50     2043.98    124.46 o 
  -7 -11   5      943.20      920.48     83.11 o 
  -6 -11   5      661.03      693.77     71.18 o 
  -5 -11   5      556.81      588.89     59.95 o 
  -4 -11   5      168.97      130.86     25.81 o 
  -3 -11   5      772.74      667.41     43.67 o 
  -2 -11   5     1713.40     1591.91    111.86 o 
  -1 -11   5     1438.55     1383.16     65.56 o 
   0 -11   5      173.02      227.77     47.59 o 
   1 -11   5      640.78      581.58     63.85 o 
   2 -11   5       22.49       16.33     29.17 o 
   3 -11   5      145.47      146.62     41.52 o 
   4 -11   5       38.89       23.52     21.98 o 
   5 -11   5      237.92      198.53     51.57 o 
   6 -11   5        7.83       19.40     24.56 o 
 -12 -10   5       25.82       25.90     24.17 o 
 -11 -10   5      559.06      538.08     75.08 o 
 -10 -10   5        4.73       20.71     19.73 o 
  -9 -10   5     2457.92     2848.83    152.10 o 
  -8 -10   5       91.86      130.33     31.80 o 
  -7 -10   5     1950.03     2052.83     97.67 o 
  -6 -10   5      188.81      178.59     39.46 o 
  -5 -10   5      511.15      608.94    116.22 o 
  -4 -10   5      825.95      780.24     63.08 o 
  -3 -10   5     6350.73     6334.29    265.60 o 
  -2 -10   5     2437.43     2547.52    123.31 o 
  -1 -10   5     2088.90     1928.38    106.14 o 
   0 -10   5     1370.39     1388.65     73.88 o 
   1 -10   5      126.41      134.48     31.86 o 
   2 -10   5      113.91      115.07     34.12 o 
   3 -10   5      176.24      109.84     33.57 o 
   4 -10   5      964.19     1056.11     97.14 o 
   5 -10   5       21.14       32.66     30.08 o 
   6 -10   5      447.89      463.78     59.73 o 
 -12  -9   5     1023.14      956.30    269.30 o 
 -11  -9   5       28.40       30.05     19.45 o 
 -10  -9   5     1467.56     1640.38    200.80 o 
  -9  -9   5        0.38       34.68     22.29 o 
  -8  -9   5     3166.26     3054.70    164.29 o 
  -7  -9   5      139.15      139.80     46.27 o 
  -6  -9   5       40.55      102.77     34.38 o 
  -5  -9   5      883.66      997.55     71.31 o 
  -4  -9   5     3329.48     3429.45    159.96 o 
  -3  -9   5     1369.19     1506.74     87.95 o 
  -2  -9   5      654.98      653.92     89.92 o 
  -1  -9   5      898.34      965.64     61.25 o 
   0  -9   5      124.65      169.71     33.60 o 
   1  -9   5      366.56      293.82     30.32 o 
   2  -9   5     1126.66      985.33     33.92 o 
   3  -9   5     1486.37     1475.46     53.35 o 
   4  -9   5       36.19       43.78     13.94 o 
   5  -9   5     1099.77     1216.00     75.27 o 
   6  -9   5       72.64       61.69     23.14 o 
   7  -9   5       19.05       40.82     27.36 o 
   8  -9   5       44.38       69.30     35.38 o 
 -13  -8   5      226.52      134.61     46.24 o 
 -12  -8   5       70.46       43.02     18.27 o 
 -11  -8   5      554.53      470.57     82.14 o 
 -10  -8   5      176.47      216.58     42.12 o 
  -9  -8   5     3007.46     3096.19    160.98 o 
  -8  -8   5       16.48       14.07     12.27 o 
  -7  -8   5      535.98      540.38     55.94 o 
  -6  -8   5      169.05      201.08     36.62 o 
  -5  -8   5     2215.46     2050.43    101.54 o 
  -4  -8   5      851.58      857.13    170.20 o 
  -3  -8   5     3377.62     3422.76    139.03 o 
  -2  -8   5     1263.81     1277.81     89.44 o 
  -1  -8   5      414.57      462.03     54.57 o 
   0  -8   5      460.82      455.93     49.06 o 
   1  -8   5     1133.48     1117.94     36.64 o 
   2  -8   5     1020.33     1027.07     49.76 o 
   3  -8   5       88.11       91.07     13.46 o 
   4  -8   5     1252.94     1290.61     77.89 o 
   5  -8   5      678.28      679.74     41.46 o 
   6  -8   5       64.10       45.13     22.92 o 
   7  -8   5        4.90        7.23     16.75 o 
   8  -8   5       87.41      111.44     45.01 o 
   9  -8   5      208.01      107.12     41.66 o 
 -13  -7   5      138.72      125.96     49.69 o 
 -12  -7   5       80.52       94.23     27.39 o 
 -11  -7   5      267.49      222.76     30.55 o 
 -10  -7   5     2992.12     3097.70    140.72 o 
  -9  -7   5       68.10       41.48     20.34 o 
  -8  -7   5      470.91      472.04     27.15 o 
  -7  -7   5        5.28       27.69     10.09 o 
  -6  -7   5      875.24      811.54     35.73 o 
  -5  -7   5      167.26      160.18     32.57 o 
  -4  -7   5     7354.36     7324.33    240.09 o 
  -3  -7   5     1066.00     1017.20     84.77 o 
  -2  -7   5     1395.08     1434.23    123.87 o 
  -1  -7   5       53.43       45.93     18.24 o 
   0  -7   5      606.02      601.49     47.85 o 
   1  -7   5      733.67      715.61     39.18 o 
   2  -7   5      645.77      639.17     53.10 o 
   3  -7   5     4219.74     4280.15    118.77 o 
   4  -7   5       90.43       89.48     11.33 o 
   5  -7   5        2.59       25.61     15.23 o 
   6  -7   5      192.12      144.57     47.28 o 
   7  -7   5      382.92      380.46     40.61 o 
   8  -7   5       24.95       39.92     27.15 o 
   9  -7   5      365.65      313.19     97.56 o 
  10  -7   5      114.49       80.18     41.87 o 
 -13  -6   5       79.74       64.90     36.57 o 
 -12  -6   5      455.14      413.10     57.61 o 
 -11  -6   5     1761.52     1697.08     61.04 o 
 -10  -6   5       21.45       58.68     18.26 o 
  -9  -6   5       31.77       22.58     10.59 o 
  -8  -6   5        1.12       13.34     16.14 o 
  -7  -6   5      792.83      775.69     36.54 o 
  -6  -6   5      463.56      459.72     29.54 o 
  -5  -6   5     8219.07     8315.72    213.98 o 
  -4  -6   5     1326.43     1255.15     56.26 o 
  -3  -6   5     1892.68     1793.96     88.37 o 
  -2  -6   5      240.85      290.07     39.44 o 
  -1  -6   5      574.20      524.55     67.97 o 
   0  -6   5      428.67      332.45     61.29 o 
   1  -6   5     2664.38     2496.62     79.21 o 
   2  -6   5     3983.85     3989.37    121.57 o 
   3  -6   5     3832.92     4056.32    108.63 o 
   4  -6   5      486.81      521.65     30.32 o 
   5  -6   5       33.46       34.76      8.22 o 
   6  -6   5       18.87       33.29     13.16 o 
   7  -6   5       48.48       39.15     18.49 o 
   8  -6   5      304.05      186.81     50.52 o 
   9  -6   5        6.87       32.24     29.87 o 
  10  -6   5      450.34      626.38     88.42 o 
  11  -6   5       13.24       38.31     48.43 o 
 -13  -5   5      158.25      106.18     30.66 o 
 -12  -5   5     1368.36     1335.35     69.14 o 
 -11  -5   5       13.38       26.42     16.62 o 
 -10  -5   5      330.47      350.89     47.95 o 
  -9  -5   5      340.79      300.31     25.13 o 
  -8  -5   5     1286.55     1364.34     59.67 o 
  -7  -5   5      409.80      397.43     24.49 o 
  -6  -5   5    19540.63    19318.46    356.00 o 
  -5  -5   5      143.23      147.87     13.75 o 
  -4  -5   5     4218.47     4015.47    109.49 o 
  -3  -5   5        7.93       25.57      6.78 o 
  -2  -5   5      520.65      542.13     55.80 o 
  -1  -5   5     1076.49     1056.01     48.95 o 
   0  -5   5    10836.67    11002.99    206.35 o 
   1  -5   5    10804.29    11605.03    259.46 o 
   2  -5   5     2292.45     2205.78     69.67 o 
   3  -5   5     1478.16     1530.88     51.56 o 
   4  -5   5      612.79      625.08     30.41 o 
   5  -5   5      386.19      409.08     30.07 o 
   6  -5   5       26.86       34.44      9.52 o 
   7  -5   5     1578.28     1552.58     52.58 o 
   8  -5   5      163.23      154.80     21.33 o 
   9  -5   5      594.97      694.49     83.95 o 
  10  -5   5       40.78       62.32     37.96 o 
  11  -5   5       51.31       46.34     32.80 o 
 -13  -4   5      419.89      413.56     57.45 o 
 -12  -4   5      238.71      219.76     28.94 o 
 -11  -4   5      158.23      139.37     21.49 o 
 -10  -4   5        2.94       29.64     15.87 o 
  -9  -4   5      516.57      539.06     31.03 o 
  -8  -4   5       19.80       41.39     15.75 o 
  -7  -4   5     7866.80     7573.21    256.08 o 
  -6  -4   5      218.11      199.70     17.80 o 
  -5  -4   5     3070.24     2910.91     94.03 o 
  -4  -4   5        0.15       29.01     10.44 o 
  -3  -4   5        4.36       26.23     10.01 o 
  -2  -4   5     1525.74     1533.54    110.96 o 
  -1  -4   5    12284.21    12624.83    413.89 o 
   0  -4   5    12830.44    13717.31    267.52 o 
   1  -4   5    10093.17    10357.52    169.30 o 
   2  -4   5     2907.12     3049.04     80.19 o 
   3  -4   5      625.06      619.77     37.42 o 
   4  -4   5      496.11      504.49     39.50 o 
   5  -4   5      747.85      769.77     34.06 o 
   6  -4   5     3182.83     3269.21     98.32 o 
   7  -4   5      352.75      362.81     33.16 o 
   8  -4   5     1132.99     1235.43     65.69 o 
   9  -4   5        0.13       13.75     23.73 o 
  10  -4   5        7.54       37.33     38.10 o 
  11  -4   5       34.64       35.59     29.94 o 
  12  -4   5      172.99      191.63     71.39 o 
 -13  -3   5       23.07       32.38     19.53 o 
 -12  -3   5       97.67       72.69     20.15 o 
 -11  -3   5        8.95       28.64     14.05 o 
 -10  -3   5      429.34      403.96     30.31 o 
  -9  -3   5      180.65      172.48     21.64 o 
  -8  -3   5     3706.72     3698.84    125.42 o 
  -7  -3   5       45.22       75.37     17.15 o 
  -6  -3   5     2665.63     2661.69     91.69 o 
  -5  -3   5       51.05       67.72     15.44 o 
  -4  -3   5       49.14       53.40     10.72 o 
  -3  -3   5       54.58       65.96     11.42 o 
  -2  -3   5     8847.27     8499.81    111.70 o 
  -1  -3   5      304.94      211.82     22.37 o 
   0  -3   5     6864.63     6248.10    190.60 o 
   1  -3   5      943.02      822.41     39.49 o 
   2  -3   5      106.78       74.54     15.94 o 
   3  -3   5     2137.23     2206.57     74.90 o 
   4  -3   5      650.98      648.28     39.30 o 
   5  -3   5     4098.41     4117.29    125.23 o 
   6  -3   5     1035.44      998.10     46.19 o 
   7  -3   5     3235.58     3212.34     99.06 o 
   8  -3   5      211.36      204.47     17.81 o 
   9  -3   5        6.87       89.67     49.13 o 
  10  -3   5        1.48       35.52     32.80 o 
  11  -3   5      685.93      751.71     88.90 o 
  12  -3   5       19.57       30.77     28.19 o 
 -13  -2   5       34.78       41.44     19.93 o 
 -12  -2   5        0.09       26.90     13.99 o 
 -11  -2   5        0.25       36.65     14.78 o 
 -10  -2   5      299.61      262.90     48.93 o 
  -9  -2   5     1717.04     1651.66     69.95 o 
  -8  -2   5      652.73      674.13     31.33 o 
  -7  -2   5     3344.67     3332.43    104.41 o 
  -6  -2   5      563.04      493.91     36.79 o 
  -5  -2   5       83.73       98.82     13.70 o 
  -4  -2   5        0.31        8.72      8.74 o 
  -3  -2   5     5918.95     5281.07    115.65 o 
  -2  -2   5     3899.34     4391.86    139.53 o 
  -1  -2   5    19073.34    19820.63    233.97 o 
   0  -2   5     1415.06     1444.94     92.25 o 
   1  -2   5      528.51      455.07     25.76 o 
   2  -2   5     1501.72     1465.35     51.67 o 
   3  -2   5     1098.69     1149.72     48.83 o 
   4  -2   5     2313.73     2093.38     70.18 o 
   5  -2   5     1789.87     1768.76     56.13 o 
   6  -2   5     3562.44     3423.69    123.24 o 
   7  -2   5      182.02      188.34     15.53 o 
   8  -2   5       58.02       77.52     10.32 o 
   9  -2   5       63.86       76.82     18.10 o 
  10  -2   5      181.31      266.57     51.15 o 
  11  -2   5        0.62        8.65     22.61 o 
  12  -2   5      298.49      366.99     69.02 o 
  13  -2   5       51.33      127.98     64.20 o 
 -13  -1   5       73.01       73.20     39.15 o 
 -12  -1   5        0.50       28.75     13.47 o 
 -11  -1   5       61.48       68.29     16.41 o 
 -10  -1   5      434.52      415.35     34.23 o 
  -9  -1   5      209.25      181.14     20.99 o 
  -8  -1   5     1310.90     1368.67     61.58 o 
  -7  -1   5       61.22      102.83     18.53 o 
  -6  -1   5      624.96      578.95     42.45 o 
  -5  -1   5     1538.52     1468.40     54.67 o 
  -4  -1   5     2647.77     2583.53     97.23 o 
  -3  -1   5      138.75      129.87     22.62 o 
  -2  -1   5    21940.51    22491.28    259.25 o 
  -1  -1   5     1472.64     1522.91     53.36 o 
   0  -1   5     4247.87     4121.77    124.01 o 
   1  -1   5        0.03        9.27      7.07 o 
   2  -1   5     1084.22     1054.48     43.54 o 
   3  -1   5      378.19      298.35     16.83 o 
   4  -1   5    15422.69    16234.10    187.52 o 
   5  -1   5     4003.57     4021.03    102.45 o 
   6  -1   5      672.32      616.90     26.79 o 
   7  -1   5      192.87      165.79     10.81 o 
   8  -1   5      297.67      302.94     19.64 o 
   9  -1   5      446.38      419.40     68.32 o 
  10  -1   5      303.11      368.67     55.55 o 
  11  -1   5      655.96      658.55     38.23 o 
  12  -1   5       34.91       69.43     40.40 o 
  13  -1   5       47.37       71.74     47.52 o 
  14  -1   5       25.02        9.63     30.15 o 
 -12   0   5      105.06       86.67     40.75 o 
 -11   0   5      276.74      237.25     39.69 o 
 -10   0   5      223.52      266.24     27.71 o 
  -9   0   5     1874.97     1863.25     57.47 o 
  -8   0   5      719.76      706.29     36.89 o 
  -7   0   5       57.84       43.82     14.18 o 
  -6   0   5     1147.64     1205.56     57.09 o 
  -5   0   5     3896.01     3895.99    105.86 o 
  -4   0   5      388.84      384.61     29.28 o 
  -3   0   5    31337.38    32830.03    552.92 o 
  -2   0   5     1006.07     1132.63     62.63 o 
  -1   0   5     8321.54     8624.53    364.48 o 
   0   0   5      154.79      116.24     22.89 o 
   1   0   5      107.92      104.55     12.68 o 
   2   0   5     1043.07      930.33     45.00 o 
   3   0   5     9122.05     8710.94    105.08 o 
   4   0   5    21193.11    22577.06    385.30 o 
   5   0   5     5974.69     5754.26    104.03 o 
   6   0   5     2563.73     2520.99     67.84 o 
   7   0   5      203.40      197.28     20.75 o 
   8   0   5      272.11      280.11     29.25 o 
   9   0   5      324.31      308.26     47.35 o 
  10   0   5     3510.76     3617.18    372.71 o 
  11   0   5       95.62      167.06     44.24 o 
  12   0   5      297.70      273.49     36.04 o 
  13   0   5        3.55       38.38     48.36 o 
  14   0   5        1.77       44.80     33.57 o 
 -12   1   5      354.88      438.31     97.07 o 
 -11   1   5      371.46      298.82     66.33 o 
 -10   1   5      380.35      344.74     27.82 o 
  -9   1   5      381.26      369.85     28.38 o 
  -8   1   5      256.53      257.31     37.48 o 
  -7   1   5      108.19      114.96     16.70 o 
  -6   1   5      498.24      508.84     32.99 o 
  -5   1   5       31.17       41.35     10.97 o 
  -4   1   5    16771.14    16479.46    258.27 o 
  -3   1   5      115.06      153.12     17.08 o 
  -2   1   5     3573.98     3252.42     79.13 o 
  -1   1   5       99.14      131.65     16.03 o 
   0   1   5        8.98       22.40     12.31 o 
   1   1   5     2141.40     2184.22     73.58 o 
   2   1   5    38541.46    39904.45    369.71 o 
   3   1   5     2448.32     2611.06     52.54 o 
   4   1   5     7230.48     6660.95     85.63 o 
   5   1   5      809.24      747.98     24.59 o 
   6   1   5      751.36      626.31     43.13 o 
   7   1   5        4.22       20.56     12.35 o 
   8   1   5      206.99      219.84     22.65 o 
   9   1   5     4652.85     4970.11    176.34 o 
  10   1   5      309.87      314.64     67.90 o 
  11   1   5      991.44     1017.62     60.85 o 
  12   1   5        1.51       26.94     27.29 o 
  13   1   5      118.58       87.24     23.31 o 
  14   1   5      149.85      213.75    102.16 o 
 -12   2   5       79.33       35.59     40.89 o 
 -11   2   5        4.54       18.03     15.24 o 
 -10   2   5      748.61      773.15     54.92 o 
  -9   2   5      291.41      261.73     24.15 o 
  -8   2   5        3.32       38.93     16.61 o 
  -7   2   5      601.07      606.66     28.14 o 
  -6   2   5      123.07      111.67     17.00 o 
  -5   2   5     8055.04     8494.66    236.39 o 
  -4   2   5      604.50      615.22     34.77 o 
  -3   2   5     6620.27     6897.32    191.27 o 
  -2   2   5      388.77      395.82     33.29 o 
  -1   2   5      272.04      299.47     21.05 o 
   0   2   5        0.54       15.35     14.65 o 
   1   2   5    38878.24    40521.95    900.35 o 
   2   2   5     4447.90     4679.10     73.67 o 
   3   2   5    12397.30    12494.73     94.88 o 
   4   2   5      124.55       89.30      6.02 o 
   5   2   5     4847.80     5125.24     80.43 o 
   6   2   5     4559.00     4452.98    214.65 o 
   7   2   5     4321.11     4442.85    150.12 o 
   8   2   5    14948.86    16761.49    317.66 o 
   9   2   5      125.41      148.93     29.36 o 
  10   2   5      916.25      906.55     56.99 o 
  11   2   5        0.32       25.24     15.29 o 
  12   2   5        2.66       31.94     18.18 o 
  13   2   5       29.87       37.54     18.00 o 
  14   2   5      145.31      223.10     82.62 o 
  15   2   5       43.71       75.37     45.92 o 
 -11   3   5       75.03       83.27     35.94 o 
 -10   3   5       75.49       81.31     22.64 o 
  -9   3   5        0.69       25.87     17.33 o 
  -8   3   5       12.57       23.63     12.03 o 
  -7   3   5      149.48      144.04     17.01 o 
  -6   3   5     1184.07     1197.20     52.11 o 
  -5   3   5      839.99      865.08     41.01 o 
  -4   3   5     1764.83     1738.62     61.39 o 
  -3   3   5       18.11       15.02     11.89 o 
  -2   3   5       21.67       33.45     13.85 o 
  -1   3   5     3340.83     3799.52     85.91 o 
   0   3   5     9785.22    10048.27    128.62 o 
   2   3   5    13515.23    13066.74    214.83 o 
   3   3   5     3394.56     3520.34     59.73 o 
   4   3   5     1737.34     1554.34     56.88 o 
   5   3   5      509.61      651.71     25.02 o 
   6   3   5     7211.71     7566.40    168.73 o 
   7   3   5     5542.06     5863.99    284.79 o 
   8   3   5     4442.93     4602.27    147.46 o 
   9   3   5      420.37      458.92     49.93 o 
  10   3   5     1168.35     1192.51    162.98 o 
  11   3   5      239.86      307.15     96.41 o 
  12   3   5       98.99      104.30     36.78 o 
  13   3   5     1171.27     1030.96     87.89 o 
  14   3   5        1.03       29.03     26.52 o 
  15   3   5      518.35      326.38    160.92 o 
 -11   4   5       46.27       23.45     25.89 o 
 -10   4   5       23.31        2.16     13.82 o 
  -9   4   5        0.66       28.41     19.75 o 
  -8   4   5      262.38      287.73     34.39 o 
  -7   4   5     1589.30     1498.60     60.20 o 
  -6   4   5      443.42      490.51     25.02 o 
  -5   4   5     2323.91     2266.29     74.69 o 
  -4   4   5       93.21       92.64     12.71 o 
  -3   4   5        0.65       27.09     11.80 o 
  -2   4   5      770.14      738.91     38.44 o 
  -1   4   5    16605.37    17098.46    203.83 o 
   0   4   5     2096.93     2362.87     74.45 o 
   1   4   5    11601.73    11684.18    526.48 o 
   2   4   5      720.24      711.33     36.50 o 
   3   4   5     2125.85     1911.65     48.39 o 
   4   4   5        1.63       19.48      7.58 o 
   5   4   5     6041.85     6306.81    124.93 o 
   6   4   5     2285.09     2163.63    107.77 o 
   7   4   5     3920.40     3853.67     73.01 o 
   8   4   5      759.21      779.86     83.94 o 
   9   4   5      427.78      407.82     87.51 o 
  10   4   5      210.64      274.05     38.68 o 
  11   4   5        6.95       23.03     23.45 o 
  12   4   5      921.79      998.27     68.44 o 
  13   4   5      101.14       86.97     27.31 o 
  14   4   5      511.40      434.49     61.99 o 
  15   4   5        6.70       33.51     24.64 o 
 -10   5   5       20.81       30.21     15.77 o 
  -9   5   5      293.11      270.37     85.28 o 
  -8   5   5      143.49      149.70     27.03 o 
  -7   5   5      881.05      863.03     46.76 o 
  -6   5   5     2007.79     2054.12    115.49 o 
  -5   5   5      357.91      319.04     23.06 o 
  -4   5   5      917.25      908.23     45.25 o 
  -3   5   5       17.95       31.98      8.78 o 
  -2   5   5     2779.89     2940.45     81.97 o 
  -1   5   5      971.53      883.00     43.91 o 
   0   5   5    10563.91    10383.72    134.26 o 
   1   5   5      162.18      230.76     51.64 o 
   2   5   5     6317.46     6364.83    129.17 o 
   3   5   5       38.38       47.80     10.08 o 
   4   5   5     6809.27     7237.84    139.03 o 
   5   5   5     3833.82     3785.74     67.29 o 
   6   5   5    11480.11    11242.68    220.57 o 
   7   5   5     2425.91     2323.91     49.43 o 
   8   5   5     3823.94     3619.83     93.96 o 
   9   5   5     1922.12     1786.84     87.32 o 
  10   5   5        0.87       56.94     49.13 o 
  11   5   5      305.31      370.33     43.12 o 
  12   5   5       82.64       72.29     21.84 o 
  13   5   5      787.78      841.29    102.37 o 
  14   5   5       29.28       45.97     23.31 o 
  15   5   5      143.16       89.14     32.75 o 
 -10   6   5      104.69      133.23     53.52 o 
  -9   6   5       26.25       21.73     15.25 o 
  -8   6   5      278.36      239.73     33.57 o 
  -7   6   5      184.40      186.94     30.64 o 
  -6   6   5      682.77      666.92     43.25 o 
  -5   6   5       11.49       19.59     19.76 o 
  -4   6   5        5.04        0.76     13.81 o 
  -3   6   5     1504.98     1347.09     70.39 o 
  -2   6   5      241.44      247.34     16.53 o 
   0   6   5      224.19      275.64     51.92 o 
   1   6   5    10859.07    11207.27    266.61 o 
   2   6   5      738.80      773.60     40.74 o 
   3   6   5       84.56      182.34     16.93 o 
   4   6   5       29.95       27.96     11.26 o 
   5   6   5    10344.37     9741.31    194.28 o 
   6   6   5     1866.10     1883.84     72.62 o 
   7   6   5     5415.15     5137.08    165.39 o 
   8   6   5      890.10      821.42     64.77 o 
   9   6   5      432.27      424.89     31.75 o 
  10   6   5     1230.07     1200.00     68.94 o 
  11   6   5      381.04      437.89    172.78 o 
  12   6   5     2160.61     2184.94    103.59 o 
  13   6   5      249.46      304.53     46.28 o 
  14   6   5     1091.94     1202.21     97.28 o 
  15   6   5        0.03       18.32     22.20 o 
  -9   7   5      175.68      126.64     27.45 o 
  -8   7   5      221.84      213.20     33.65 o 
  -7   7   5      253.23      225.38     32.28 o 
  -6   7   5      488.01      501.25     43.98 o 
  -5   7   5        6.50       35.12     19.87 o 
  -4   7   5     1594.74     1653.23     70.91 o 
  -3   7   5      939.93      957.12     73.81 o 
  -2   7   5     3449.05     3506.65    112.57 o 
  -1   7   5      535.21      559.62     44.37 o 
   0   7   5     3874.62     4155.92    132.92 o 
   1   7   5      171.62      207.27     23.01 o 
   2   7   5      885.76      904.31     54.58 o 
   3   7   5     1370.84     1345.01     75.96 o 
   4   7   5    16377.26    16459.36    313.46 o 
   5   7   5     1896.21     1851.38     72.58 o 
   6   7   5     5205.28     5153.30    422.71 o 
   7   7   5      787.18      775.49     49.44 o 
   8   7   5      972.12      771.34    100.70 o 
   9   7   5     1031.60      962.14     58.43 o 
  10   7   5     2360.75     2218.73     83.43 o 
  11   7   5     3475.88     3600.50    120.13 o 
  12   7   5      871.51      931.05     80.60 o 
  13   7   5     1226.75     1319.30    151.22 o 
  14   7   5      109.63      125.79     30.40 o 
  15   7   5       19.27       33.75     28.13 o 
  16   7   5        0.36       12.60     16.76 o 
  -9   8   5       42.07       39.36     20.67 o 
  -8   8   5       92.17       87.71     50.73 o 
  -7   8   5      104.01       84.51     21.64 o 
  -6   8   5        2.03       57.24     28.34 o 
  -5   8   5       61.31       74.29     27.89 o 
  -4   8   5       67.68       79.94     21.51 o 
  -3   8   5      731.59      769.51     77.46 o 
  -2   8   5      799.42      813.13     49.03 o 
  -1   8   5     6039.43     6216.27    489.46 o 
   0   8   5      231.73      245.34     23.69 o 
   1   8   5      836.63      865.36     53.39 o 
   2   8   5      187.94      216.68     23.22 o 
   3   8   5    13221.14    13737.19    229.25 o 
   4   8   5      193.57      191.66     45.50 o 
   5   8   5     9396.15     8853.94    154.90 o 
   6   8   5      860.52      948.13     59.34 o 
   7   8   5      646.70      627.68     54.08 o 
   8   8   5      120.55      130.38     21.67 o 
   9   8   5     4601.73     4510.21    144.81 o 
  10   8   5      696.75      654.25     31.39 o 
  11   8   5     1140.06     1080.19     45.99 o 
  12   8   5     1292.09     1265.74     86.39 o 
  14   8   5      109.16      116.70     28.68 o 
  15   8   5      179.42      179.28     39.32 o 
  16   8   5      418.40      470.41     96.65 o 
  -8   9   5       76.11       97.45     25.35 o 
  -7   9   5        0.23       16.45     15.20 o 
  -6   9   5      118.50      122.17     30.09 o 
  -5   9   5      720.35      689.09     51.08 o 
  -4   9   5      125.39      113.91     24.82 o 
  -3   9   5     1661.36     1877.50    108.93 o 
  -2   9   5     1362.39     1370.81     82.81 o 
  -1   9   5      320.30      291.81     24.97 o 
   0   9   5      587.20      688.42     41.37 o 
   1   9   5        3.98        5.27     12.23 o 
   2   9   5     4628.77     4721.29    142.25 o 
   3   9   5      115.96      130.19     18.41 o 
   4   9   5     7195.90     6713.17    260.33 o 
   5   9   5       92.76      114.28     23.90 o 
   6   9   5      383.00      375.90     32.42 o 
   7   9   5      119.23      120.59     22.88 o 
   8   9   5     5478.67     5254.90    321.81 o 
   9   9   5     1522.67     1501.86     67.81 o 
  10   9   5     3048.74     3354.35    137.94 o 
  11   9   5      330.50      338.66     48.01 o 
  12   9   5      849.51      925.33     83.60 o 
  13   9   5       44.86       76.27     37.68 o 
  15   9   5      313.89      369.16     72.09 o 
  -7  10   5      100.19       87.15     25.58 o 
  -6  10   5      234.88      289.30     53.46 o 
  -5  10   5      122.04      132.21     40.68 o 
  -4  10   5      759.36      686.84     83.25 o 
  -3  10   5     2109.27     2053.35     80.04 o 
  -2  10   5      481.39      434.97     37.91 o 
  -1  10   5        0.27       44.07     37.06 o 
   0  10   5        3.21       21.05     10.72 o 
   1  10   5      775.46      830.62     43.82 o 
   2  10   5      704.30      722.01     49.32 o 
   3  10   5     5302.92     5461.74    177.12 o 
   4  10   5       60.89       69.80     15.52 o 
   5  10   5      898.84      978.25     67.10 o 
   6  10   5       51.60       34.80     13.86 o 
   7  10   5     1555.21     1412.82     95.92 o 
   8  10   5      280.63      341.03     29.73 o 
   9  10   5     2178.10     2178.72     78.96 o 
  10  10   5     3448.15     3511.08    105.94 o 
  11  10   5     1936.50     1958.45     78.65 o 
  12  10   5      377.54      351.78     59.25 o 
  13  10   5       71.66      100.56     43.55 o 
  14  10   5      193.94      132.24     36.01 o 
  -6  11   5        6.72       35.60     24.51 o 
  -5  11   5      286.49      294.96     59.07 o 
  -4  11   5      376.78      352.63     55.41 o 
  -3  11   5       14.31       25.23     19.88 o 
  -2  11   5        3.04       33.10     28.51 o 
  -1  11   5       16.50       46.14     22.14 o 
   0  11   5      186.13      163.65     26.09 o 
   1  11   5      338.11      345.36     21.96 o 
   2  11   5     5287.61     5302.57    343.58 o 
   3  11   5      108.41      102.61     18.05 o 
   4  11   5     1400.35     1410.37     66.60 o 
   5  11   5       13.09       29.10     21.00 o 
   6  11   5      147.99      131.51     21.23 o 
   7  11   5      150.12      149.16     25.05 o 
   8  11   5     2895.41     2893.74    225.58 o 
   9  11   5      694.44      663.63     48.06 o 
  10  11   5     2301.36     2308.51    105.54 o 
  11  11   5       82.04       94.77     20.25 o 
  12  11   5      142.56      139.22     39.92 o 
  13  11   5      168.81      247.17     55.90 o 
  14  11   5       47.07       14.24     29.10 o 
  15  11   5      719.38      719.40    102.51 o 
  -5  12   5       66.40       33.28     19.11 o 
  -4  12   5        0.81       23.93     18.54 o 
  -3  12   5       27.40       27.92     18.24 o 
  -2  12   5       20.77       27.37     19.94 o 
  -1  12   5       84.53       95.95     50.94 o 
   0  12   5      648.77      619.75     44.00 o 
   1  12   5     4509.46     4711.97    300.98 o 
   2  12   5      137.16      148.11     22.74 o 
   3  12   5     1762.68     1595.50     53.48 o 
   4  12   5      311.09      280.76     28.15 o 
   5  12   5       28.29        0.98     15.07 o 
   6  12   5      266.99      240.55     34.93 o 
   7  12   5     4479.47     4461.30    128.61 o 
   8  12   5     1402.26     1422.86     77.21 o 
   9  12   5     3012.89     3102.18    168.28 o 
  10  12   5      531.30      537.68     38.63 o 
  11  12   5       40.33       61.62     33.29 o 
  12  12   5      288.69      284.58     58.34 o 
  13  12   5      547.89      582.97     91.70 o 
  14  12   5      316.77      366.92     73.13 o 
  15  12   5      946.68     1060.29    132.10 o 
  -4  13   5      149.06      101.17     27.93 o 
  -3  13   5        0.15       30.09     18.17 o 
  -2  13   5       38.70       58.36     37.54 o 
  -1  13   5      397.29      424.81     85.07 o 
   0  13   5      990.03      995.79     64.75 o 
   1  13   5      376.67      373.07     38.28 o 
   2  13   5      323.40      361.65     35.66 o 
   3  13   5       11.96       27.92     12.94 o 
   4  13   5       82.33      114.42     56.77 o 
   5  13   5      711.89      595.97     38.88 o 
   6  13   5     6663.13     6895.38    160.99 o 
   7  13   5      117.28      120.60     21.90 o 
   8  13   5     3991.09     3436.81    451.92 o 
   9  13   5      104.90      114.10     37.12 o 
  10  13   5       60.31       41.33     19.03 o 
  11  13   5       39.40      116.19     46.76 o 
  12  13   5      800.22      787.23    109.00 o 
  13  13   5      436.45      493.86     66.15 o 
  14  13   5      752.23      667.06    116.68 o 
  -3  14   5       52.97       64.97     36.92 o 
  -2  14   5      159.91      132.87     48.99 o 
  -1  14   5      418.96      407.75     68.46 o 
   0  14   5      295.96      285.97     55.90 o 
   1  14   5      292.54      306.81     39.98 o 
   2  14   5       53.71       57.67     19.62 o 
   3  14   5       77.72       79.60     26.17 o 
   4  14   5      219.48      245.52     29.31 o 
   5  14   5     2938.08     2820.38    106.34 o 
   6  14   5      103.37       75.65     26.45 o 
   7  14   5     2208.02     2098.52     99.65 o 
   8  14   5       26.23       23.57     18.95 o 
   9  14   5        4.64       34.33     20.43 o 
  10  14   5      119.50      125.98     22.77 o 
  11  14   5     1368.40     1337.82    121.28 o 
  12  14   5      155.28      134.48     27.01 o 
  13  14   5     1104.58     1227.08    199.44 o 
  14  14   5      676.61      612.14     91.42 o 
  -1  15   5      206.23      210.05     60.85 o 
   0  15   5      146.84      132.17     50.52 o 
   1  15   5       79.04      117.24     42.64 o 
   2  15   5        4.97       49.62     38.73 o 
   3  15   5      282.11      362.53     76.62 o 
   4  15   5      704.55      729.10     83.81 o 
   5  15   5       22.95       23.89     10.67 o 
   6  15   5     1320.17     1262.79    104.92 o 
   7  15   5       11.24       28.09     16.78 o 
   8  15   5      139.98      175.42     31.94 o 
   9  15   5        0.04       20.87     16.51 o 
  10  15   5      568.94      604.96     62.11 o 
  11  15   5       52.82       41.00     19.77 o 
  12  15   5     1051.00      965.71    240.79 o 
  13  15   5      540.32      487.65     77.60 o 
   1  16   5       45.63       26.10     28.19 o 
   2  16   5      169.10      178.02     59.73 o 
   3  16   5        5.04       42.01     31.05 o 
   4  16   5       26.41       37.47     34.12 o 
   5  16   5     1010.52     1207.05     99.51 o 
   6  16   5       43.17       87.58     34.75 o 
   7  16   5      225.79      200.74     31.73 o 
   8  16   5       11.52       37.92     22.45 o 
   9  16   5      209.79      267.65     49.94 o 
  10  16   5       22.05       37.91     18.94 o 
  11  16   5      621.38      589.68     70.39 o 
  12  16   5      401.49      264.56     52.41 o 
   3  17   5      164.74      167.69     51.29 o 
   4  17   5     1290.38     1481.86    168.46 o 
   5  17   5      176.29      173.06     59.04 o 
   6  17   5      382.00      485.56     95.88 o 
   7  17   5        6.11       21.21     24.77 o 
   8  17   5        1.75       21.05     18.63 o 
   9  17   5        6.69       13.43     17.06 o 
  10  17   5     1356.48     1169.04     95.88 o 
  -7 -14   6        6.19       32.22     35.31 o 
  -6 -14   6       10.28       28.49     22.50 o 
  -5 -14   6      365.42      269.38     44.54 o 
  -4 -14   6       64.49       48.78     28.26 o 
  -3 -14   6      574.09      597.00    107.12 o 
  -2 -14   6       35.76       25.40     24.49 o 
  -1 -14   6      150.92      193.79     53.73 o 
  -9 -13   6       26.63       49.70     34.13 o 
  -8 -13   6       10.93       57.05     33.18 o 
  -7 -13   6        9.92       18.98     21.19 o 
  -6 -13   6      982.83      947.47     63.03 o 
  -5 -13   6      110.96       66.30     28.90 o 
  -4 -13   6     1764.18     1916.41     87.09 o 
  -3 -13   6        1.16       30.41     21.35 o 
  -2 -13   6      403.57      352.06    102.23 o 
  -1 -13   6       28.16       49.41     34.05 o 
   0 -13   6      244.75      197.07     57.71 o 
   1 -13   6       16.00       65.39     39.50 o 
   2 -13   6       96.48      101.67     43.61 o 
 -10 -12   6      309.05      246.87     63.43 o 
  -9 -12   6       68.65       55.31     45.05 o 
  -8 -12   6        0.54       49.95     29.34 o 
  -7 -12   6      199.05      176.56     42.19 o 
  -6 -12   6      188.34      174.70     33.35 o 
  -5 -12   6     2040.78     2176.87     98.12 o 
  -4 -12   6       28.18       42.40     20.06 o 
  -3 -12   6      672.97      639.11     50.61 o 
  -2 -12   6        6.53       22.19     17.87 o 
  -1 -12   6      513.91      508.10     84.37 o 
   0 -12   6        0.77        5.30     16.96 o 
   1 -12   6      858.13      853.66    110.40 o 
   2 -12   6      160.13      135.45     39.43 o 
   3 -12   6      220.02      206.77     57.99 o 
   4 -12   6       43.66       33.08     24.01 o 
 -11 -11   6       80.25       30.80     28.05 o 
 -10 -11   6       43.55       77.43     28.43 o 
  -9 -11   6       89.82      114.83     33.39 o 
  -8 -11   6      373.60      380.78     59.29 o 
  -7 -11   6      637.28      504.04     67.88 o 
  -6 -11   6     1696.73     1811.96    180.57 o 
  -5 -11   6      147.06      176.71     37.73 o 
  -4 -11   6      992.36     1009.56     64.13 o 
  -3 -11   6       14.58       17.10     19.63 o 
  -2 -11   6      292.93      223.57     33.13 o 
  -1 -11   6       24.76       53.62     23.66 o 
   0 -11   6     1248.25     1301.19    106.63 o 
   1 -11   6       62.62       54.64     27.77 o 
   2 -11   6      890.19      922.61     93.86 o 
   3 -11   6       43.31       30.70     26.03 o 
   4 -11   6       65.22       88.00     37.96 o 
   5 -11   6        2.07        3.56     19.89 o 
 -11 -10   6      204.27      117.37     36.29 o 
 -10 -10   6       17.51       11.10     20.38 o 
  -9 -10   6       72.92      129.99     40.54 o 
  -8 -10   6     1295.74     1634.81    135.48 o 
  -7 -10   6     2224.90     2578.09    164.32 o 
  -6 -10   6     1331.00     1322.95     95.77 o 
  -5 -10   6     2841.51     2886.05    116.45 o 
  -4 -10   6      126.28      132.95     34.19 o 
  -3 -10   6      110.51       94.89     24.26 o 
  -2 -10   6      246.06      165.86     26.78 o 
  -1 -10   6     1076.65     1102.22     68.56 o 
   0 -10   6      247.45      229.65     28.77 o 
   1 -10   6     1718.41     1799.72    113.33 o 
   2 -10   6      374.46      383.60     58.83 o 
   3 -10   6        6.12       71.46     30.08 o 
   4 -10   6        6.55       38.45     31.75 o 
   5 -10   6      317.61      301.12     48.50 o 
   6 -10   6      156.62       96.65     39.64 o 
 -12  -9   6       49.07       29.32     23.28 o 
 -11  -9   6        2.47       18.20     25.35 o 
 -10  -9   6       32.49       34.65     20.40 o 
  -9  -9   6      584.32      608.42     68.00 o 
  -8  -9   6     1398.11     1530.99    108.16 o 
  -7  -9   6     1316.94     1303.94     84.00 o 
  -6  -9   6     2594.76     2880.80    141.96 o 
  -5  -9   6      357.63      315.06     46.56 o 
  -4  -9   6       22.52       26.10     18.13 o 
  -3  -9   6       27.41       45.21     23.80 o 
  -2  -9   6     2462.71     2571.29    173.48 o 
  -1  -9   6       14.40       28.19     23.03 o 
   0  -9   6     4470.74     4666.85    132.34 o 
   1  -9   6        6.68       12.13     13.46 o 
   2  -9   6        1.17       51.37     21.03 o 
   3  -9   6       96.29      111.51     33.91 o 
   4  -9   6      315.49      319.47     49.41 o 
   5  -9   6      122.86       86.88     30.15 o 
   6  -9   6      629.04      483.18    108.65 o 
   7  -9   6      148.84       47.59     49.97 o 
 -12  -8   6       51.86       52.02     24.07 o 
 -11  -8   6       66.95       69.30     38.94 o 
 -10  -8   6      392.52      363.96     65.48 o 
  -9  -8   6     1115.28     1018.64    137.65 o 
  -8  -8   6     1315.59     1381.35     96.66 o 
  -7  -8   6     2044.94     2065.99     84.37 o 
  -6  -8   6      716.34      669.85     70.03 o 
  -5  -8   6        4.31       42.01     27.67 o 
  -4  -8   6      534.37      586.99     57.63 o 
  -3  -8   6     2265.62     2170.72     94.99 o 
  -2  -8   6      280.97      294.01     38.71 o 
  -1  -8   6     6953.08     6716.12    438.42 o 
   0  -8   6       33.75       57.57     25.26 o 
   1  -8   6      421.47      394.16     34.36 o 
   2  -8   6      329.22      295.09     41.94 o 
   3  -8   6      270.20      261.77     25.04 o 
   4  -8   6      145.20      134.76     29.58 o 
   5  -8   6     1379.63     1453.32     88.83 o 
   6  -8   6      248.79      193.30     33.57 o 
 -12  -7   6        0.19       33.14     22.64 o 
 -11  -7   6      185.35      175.41     34.28 o 
 -10  -7   6      247.71      298.61     76.80 o 
  -9  -7   6     1891.65     1919.88     99.06 o 
  -8  -7   6      794.78      920.57     83.74 o 
  -7  -7   6      626.73      687.92     46.51 o 
  -6  -7   6        5.51       31.82     24.80 o 
  -5  -7   6      451.48      425.69     72.99 o 
  -4  -7   6     2233.09     2333.56    109.00 o 
  -3  -7   6     1494.12     1387.67     73.78 o 
  -2  -7   6     7496.10     7962.59    253.17 o 
  -1  -7   6      504.67      462.16     49.06 o 
   0  -7   6      188.43      193.87     30.08 o 
   1  -7   6      171.00      192.74     34.82 o 
   2  -7   6      416.61      401.27     29.49 o 
   3  -7   6       43.36       35.43     10.39 o 
   4  -7   6     2489.69     2511.88    106.26 o 
   5  -7   6      249.10      273.10     48.84 o 
   6  -7   6      196.24      220.90     24.80 o 
   7  -7   6      158.46      147.81     29.03 o 
   8  -7   6        2.20       40.96     41.24 o 
   9  -7   6        8.05       21.49     35.38 o 
  10  -7   6        0.44       56.59     41.73 o 
 -12  -6   6      190.26      172.54     38.15 o 
 -11  -6   6        0.39       35.85     19.35 o 
 -10  -6   6     1530.36     1517.93     92.36 o 
  -9  -6   6      219.60      205.41     23.25 o 
  -8  -6   6     1418.18     1413.27     62.97 o 
  -7  -6   6       22.70       49.53     21.49 o 
  -6  -6   6      281.34      273.30     19.18 o 
  -5  -6   6     1387.69     1283.40     77.67 o 
  -4  -6   6     4078.65     3727.15    162.10 o 
  -3  -6   6     8884.90     8335.33    773.27 o 
  -2  -6   6      409.40      429.14     54.80 o 
  -1  -6   6     1317.52     1173.80     59.48 o 
   0  -6   6       50.83       68.75     28.04 o 
   1  -6   6        4.06       16.57      9.08 o 
   2  -6   6     1192.30     1121.33     51.73 o 
   3  -6   6     5158.60     5299.52    198.61 o 
   4  -6   6        0.54       19.62     10.05 o 
   5  -6   6      663.25      696.88     28.50 o 
   6  -6   6       44.98       38.30     15.34 o 
   7  -6   6       62.44       92.01     25.33 o 
   8  -6   6       43.50       41.59     32.10 o 
   9  -6   6       14.53       49.27     38.66 o 
  10  -6   6        6.78       -0.21     27.98 o 
 -12  -5   6       22.08       40.75     20.06 o 
 -11  -5   6     1158.57     1129.01     67.00 o 
 -10  -5   6      166.95      181.49     24.30 o 
  -9  -5   6     1600.12     1524.81     55.18 o 
  -8  -5   6     1080.93     1013.01     38.61 o 
  -7  -5   6      407.85      401.07     25.26 o 
  -6  -5   6       89.04       89.33     13.41 o 
  -5  -5   6     4189.77     4470.58    184.43 o 
  -4  -5   6     4680.59     4816.86    197.42 o 
  -3  -5   6     2574.63     2671.89    126.69 o 
  -2  -5   6     5049.75     4970.28     99.25 o 
  -1  -5   6     1161.66     1107.45     23.29 o 
   0  -5   6       23.22       21.30      7.53 o 
   1  -5   6      122.55      104.57     12.33 o 
   2  -5   6    10900.59    10726.79    301.32 o 
   3  -5   6      752.44      737.30     35.80 o 
   4  -5   6     3294.68     3210.15     98.27 o 
   5  -5   6        1.19       18.86     11.44 o 
   6  -5   6      313.14      284.02     18.46 o 
   7  -5   6        0.39       15.51     11.34 o 
   8  -5   6      680.16      597.35     75.23 o 
   9  -5   6      608.22      574.88     77.60 o 
  10  -5   6      405.86      399.02     68.18 o 
  11  -5   6      151.21      157.57     58.90 o 
 -12  -4   6      495.99      425.38     40.59 o 
 -11  -4   6      492.89      593.82     44.30 o 
 -10  -4   6     1404.25     1415.09     65.28 o 
  -9  -4   6      137.77      132.60     20.33 o 
  -8  -4   6        1.05       17.14     13.66 o 
  -7  -4   6       26.53       32.89     12.09 o 
  -6  -4   6     1624.55     1515.67     60.70 o 
  -5  -4   6     3473.68     3532.55    115.91 o 
  -4  -4   6     1443.64     1375.86     49.39 o 
  -3  -4   6     3881.38     3899.53    106.22 o 
  -2  -4   6      197.50      150.08     12.50 o 
  -1  -4   6      275.17      267.81     23.70 o 
   0  -4   6      726.73      631.31     34.13 o 
   1  -4   6     8435.27     9005.17    216.26 o 
   2  -4   6        4.37       25.38     10.87 o 
   3  -4   6    10040.45    10065.41    147.91 o 
   4  -4   6       22.64       37.08     12.39 o 
   5  -4   6      869.56      809.73     39.97 o 
   6  -4   6       11.43       22.66     12.13 o 
   7  -4   6      785.18      733.90     35.52 o 
   8  -4   6      929.32      893.16     78.51 o 
   9  -4   6      720.42      661.48     71.95 o 
  11  -4   6       86.22       69.30     41.31 o 
  12  -4   6        0.16       36.01     29.24 o 
 -12  -3   6       36.08       43.56     19.87 o 
 -11  -3   6      895.91      911.14     51.68 o 
 -10  -3   6        5.99       25.81     13.26 o 
  -9  -3   6      114.08      123.46     19.77 o 
  -8  -3   6      493.06      445.38     33.68 o 
  -7  -3   6     1888.80     1846.13     81.94 o 
  -6  -3   6     6852.25     6737.16    322.44 o 
  -5  -3   6     4238.20     4167.29    145.78 o 
  -4  -3   6     5487.82     5824.28    259.08 o 
  -3  -3   6     1208.22     1131.06     46.83 o 
  -2  -3   6       14.78       41.91     12.55 o 
  -1  -3   6     1364.39     1327.41    121.00 o 
   0  -3   6    10662.35    10615.81    322.49 o 
   1  -3   6     1192.73     1210.47     55.77 o 
   2  -3   6     8943.52     8893.60    524.91 o 
   3  -3   6     1039.61     1119.01     47.28 o 
   4  -3   6       35.34       63.08     11.75 o 
   5  -3   6      128.60      120.07     15.90 o 
   6  -3   6     3273.13     3196.74    106.57 o 
   7  -3   6     1952.81     1849.37     59.32 o 
   8  -3   6     2422.32     2331.99     98.47 o 
   9  -3   6      199.91      149.41     41.24 o 
  10  -3   6       49.43       96.79     37.89 o 
  11  -3   6        9.63        9.21     24.63 o 
  12  -3   6      178.52      121.42     41.87 o 
 -12  -2   6      754.79      682.88     67.24 o 
 -11  -2   6      132.92      151.57     24.64 o 
 -10  -2   6       50.34       49.35     15.27 o 
  -9  -2   6       17.36       35.79     13.59 o 
  -8  -2   6      426.40      413.65     30.52 o 
  -7  -2   6      954.52      951.91     37.76 o 
  -6  -2   6     1542.44     1409.84     81.24 o 
  -5  -2   6     1946.34     1869.14     62.56 o 
  -4  -2   6     1258.52     1107.24     46.58 o 
  -3  -2   6      137.19      199.52     19.66 o 
  -2  -2   6      231.47      222.37     25.04 o 
  -1  -2   6     6785.73     7371.10    148.33 o 
   0  -2   6     3339.04     3162.66    138.49 o 
   1  -2   6    14873.01    15341.51    194.54 o 
   2  -2   6     2011.30     2027.94     70.35 o 
   3  -2   6       55.56       60.40     13.16 o 
   4  -2   6      340.82      376.41     45.59 o 
   5  -2   6     1475.41     1415.16     54.71 o 
   6  -2   6       82.84      100.57     17.57 o 
   7  -2   6     2346.43     2454.82     75.91 o 
   8  -2   6      124.67      100.65     22.38 o 
  10  -2   6        1.16       21.07     16.96 o 
  12  -2   6       58.00       43.20     37.12 o 
  13  -2   6       54.93       44.31     29.10 o 
 -12  -1   6       20.94       68.51     20.89 o 
 -11  -1   6       65.83       60.64     14.87 o 
 -10  -1   6      234.07      256.45     25.41 o 
  -9  -1   6     1076.87     1070.52     42.99 o 
  -8  -1   6       34.40       60.64     18.26 o 
  -7  -1   6     7738.91     8057.08    233.92 o 
  -6  -1   6     1103.76     1070.68     53.76 o 
  -5  -1   6     1994.45     2017.12    109.00 o 
  -4  -1   6       24.46       48.83     13.29 o 
  -3  -1   6     1302.23     1390.08     93.42 o 
  -2  -1   6     3119.30     3194.80     72.01 o 
   0  -1   6    18053.24    18383.29    573.90 o 
   1  -1   6     2913.04     3147.07    119.85 o 
   2  -1   6     3235.25     3283.28     77.87 o 
   3  -1   6      960.72     1092.49     60.66 o 
   4  -1   6       64.04      147.08     13.95 o 
   5  -1   6      186.20      210.50     14.34 o 
   6  -1   6     8929.49     8894.10    343.51 o 
   7  -1   6      423.72      368.71     31.37 o 
   8  -1   6      603.18      632.11     53.19 o 
   9  -1   6       14.70       34.27     34.12 o 
  10  -1   6       44.04       57.57     40.20 o 
  11  -1   6      136.18      124.46     23.75 o 
  12  -1   6       66.37       34.68     31.47 o 
  13  -1   6      205.87      251.64     98.67 o 
  14  -1   6        1.25       -4.95     28.75 o 
 -12   0   6      150.08      123.10     44.45 o 
 -11   0   6      138.30       96.37     18.17 o 
 -10   0   6      339.69      365.42     28.52 o 
  -9   0   6       26.38       36.44     16.01 o 
  -8   0   6     1940.38     1978.87     91.31 o 
  -7   0   6      133.51      145.18     20.80 o 
  -6   0   6     3729.59     3749.69    110.26 o 
  -5   0   6     1951.52     1979.23     66.01 o 
  -4   0   6      820.41      850.65     54.25 o 
  -3   0   6     2719.56     2618.04    136.31 o 
  -2   0   6     7273.34     7034.95    140.96 o 
  -1   0   6     3659.57     3168.56     96.26 o 
   0   0   6     3123.92     2862.27     87.37 o 
   1   0   6     2331.04     2221.16     96.72 o 
   2   0   6       12.89       18.43      6.00 o 
   3   0   6        3.70       23.42      6.96 o 
   4   0   6     1130.55     1182.23     43.01 o 
   5   0   6    10624.49    11058.11    151.99 o 
   6   0   6      448.12      434.24     22.07 o 
   7   0   6     4947.47     5017.26     98.94 o 
   8   0   6      313.97      298.62     35.99 o 
   9   0   6     1832.47     1819.54    137.26 o 
  10   0   6       79.56       99.32     24.60 o 
  11   0   6      761.05      818.07    184.51 o 
  12   0   6      167.62      131.60     27.36 o 
  13   0   6      379.96      365.11    162.04 o 
  14   0   6      217.51      100.70     68.18 o 
 -12   1   6       37.53       45.15     41.17 o 
 -11   1   6      167.72      136.22     25.25 o 
 -10   1   6       45.32       26.47     14.53 o 
  -9   1   6     1186.46     1187.23     74.02 o 
  -8   1   6        5.93       16.25     13.92 o 
  -7   1   6     1557.54     1605.61     53.61 o 
  -6   1   6     4128.93     4158.47    112.23 o 
  -5   1   6       80.64       92.02     14.77 o 
  -4   1   6      651.23      549.68     32.26 o 
  -3   1   6     4894.55     4728.79    108.50 o 
  -2   1   6     3994.00     3572.85    105.76 o 
  -1   1   6     4537.39     4191.83     91.98 o 
   0   1   6     8691.68     9151.62    317.27 o 
   1   1   6       25.64       15.58     10.22 o 
   2   1   6     1315.97     1377.45     37.74 o 
   3   1   6        3.49       11.88      5.30 o 
   4   1   6    38759.54    41601.79    351.73 o 
   5   1   6       84.97      112.34      9.31 o 
   6   1   6     8407.45     8566.64    194.03 o 
   7   1   6       41.71       72.67     41.52 o 
   8   1   6     1199.10     1201.02     81.16 o 
   9   1   6        6.28       10.22     12.82 o 
  10   1   6     1573.80     1410.11    238.21 o 
  11   1   6      463.08      474.03     49.02 o 
  12   1   6      252.18      270.83     95.81 o 
  13   1   6      137.30      109.69     28.76 o 
  14   1   6       48.97       70.48     45.01 o 
 -11   2   6        1.12       37.00     23.80 o 
 -10   2   6      633.68      655.04     52.66 o 
  -9   2   6       15.73       49.66     15.86 o 
  -8   2   6     1150.33     1152.59     44.83 o 
  -7   2   6      242.54      216.61     25.05 o 
  -6   2   6      170.04      169.66     22.18 o 
  -5   2   6     2806.83     2819.09     97.24 o 
  -4   2   6     4156.34     4293.16    115.21 o 
  -3   2   6     2103.90     2199.49     83.47 o 
  -2   2   6     6230.64     6133.42    162.84 o 
  -1   2   6    24248.60    26523.18    731.16 o 
   0   2   6       57.04       12.98     14.03 o 
   1   2   6        6.72       14.31      9.81 o 
   2   2   6      315.83      277.96     16.74 o 
   3   2   6    13115.14    13407.25    349.69 o 
   4   2   6      998.87      855.44     32.26 o 
   5   2   6     5870.38     5446.17    129.98 o 
   6   2   6       85.28      117.66     17.31 o 
   7   2   6      275.65      275.59     45.08 o 
   8   2   6        3.74       45.17     18.49 o 
   9   2   6    11173.42    12677.90    428.58 o 
  10   2   6      605.16      565.70     51.13 o 
  11   2   6     1797.80     1932.23    103.57 o 
  12   2   6      230.96      238.98     31.82 o 
  13   2   6      428.78      398.26    178.79 o 
  14   2   6        7.26       21.24     28.16 o 
  15   2   6       48.02       56.73     56.52 o 
 -11   3   6       48.73       52.87     21.22 o 
 -10   3   6        4.48       29.18     20.87 o 
  -9   3   6      203.21      231.11     30.06 o 
  -8   3   6        2.14       21.25     12.14 o 
  -7   3   6       34.30       45.47     12.26 o 
  -6   3   6     1492.70     1364.96    100.61 o 
  -5   3   6     2354.03     2411.29    116.36 o 
  -4   3   6      506.97      537.33     38.86 o 
  -3   3   6     7813.35     8071.77    117.78 o 
  -2   3   6     1573.69     1505.63     54.47 o 
  -1   3   6     3480.57     3057.95    355.72 o 
   0   3   6     3568.20     4048.95     99.17 o 
   1   3   6      852.00      688.49     50.31 o 
   2   3   6     4933.42     4923.98    195.19 o 
   3   3   6     2487.69     2292.67     56.38 o 
   4   3   6     6766.01     5851.27     89.30 o 
   5   3   6     2540.41     2516.76     62.32 o 
   6   3   6     1468.03     1363.64     76.66 o 
   7   3   6      550.46      621.40     48.29 o 
   8   3   6     3645.25     4071.00    162.98 o 
   9   3   6      106.41      132.70     28.11 o 
  10   3   6     2391.00     2442.53    123.87 o 
  11   3   6       61.49       79.62     21.76 o 
  12   3   6      971.17      974.53    132.94 o 
  13   3   6       46.43       43.35     22.38 o 
  14   3   6       92.78      104.54     86.25 o 
  15   3   6       20.09       54.92     51.08 o 
 -10   4   6      440.90      372.54     37.60 o 
  -9   4   6        5.68       36.35     22.13 o 
  -8   4   6       11.65       30.96     16.64 o 
  -7   4   6       17.42       40.88     20.90 o 
  -6   4   6     1151.89     1185.81     56.27 o 
  -5   4   6      592.96      577.89     37.37 o 
  -4   4   6     8571.68     9160.49    256.52 o 
  -3   4   6     1230.31     1297.41     47.10 o 
  -2   4   6      792.36      717.41     39.02 o 
  -1   4   6     1965.06     2327.29     99.51 o 
   0   4   6      738.30      683.43     45.15 o 
   1   4   6     6082.48     6175.53    223.90 o 
   2   4   6     6678.51     6629.10    179.76 o 
   3   4   6    15765.61    16050.38    188.95 o 
   4   4   6     6879.18     6919.17    107.36 o 
   5   4   6     2070.11     2128.18     52.88 o 
   6   4   6        0.17       13.70      6.03 o 
   7   4   6     3374.46     3324.66     81.68 o 
   8   4   6      149.38      132.93     21.40 o 
   9   4   6      637.53      751.92    148.50 o 
  10   4   6      197.90      249.79     37.92 o 
  11   4   6      391.47      389.74     72.19 o 
  12   4   6       30.33       31.68     33.15 o 
  13   4   6      219.03      218.05     42.85 o 
  14   4   6      147.76      146.16     36.23 o 
  15   4   6      352.85      278.44     62.41 o 
 -10   5   6      115.42       92.34     62.74 o 
  -9   5   6      104.07      131.41     28.44 o 
  -8   5   6       10.29       29.51     19.82 o 
  -7   5   6      171.48      200.79     31.12 o 
  -6   5   6      309.24      364.13     36.92 o 
  -5   5   6     4267.23     4061.49    132.63 o 
  -4   5   6       23.23       38.91     21.94 o 
  -3   5   6     2245.08     2349.41     79.36 o 
  -2   5   6       20.17       20.87     12.15 o 
  -1   5   6      386.34      468.59     44.68 o 
   0   5   6      321.94      406.50     36.44 o 
   1   5   6    10362.26    10918.35    144.18 o 
   2   5   6     9511.87     9390.71    127.12 o 
   3   5   6     4909.55     4622.97    117.34 o 
   4   5   6     3833.25     3820.12     83.91 o 
   5   5   6        7.15       25.20      7.21 o 
   6   5   6      175.39      159.61     13.67 o 
   7   5   6      317.81      252.32     22.69 o 
   8   5   6     8207.11     8603.72    220.40 o 
   9   5   6        6.41       31.54     29.00 o 
  10   5   6     7438.82     7449.55    417.59 o 
  11   5   6      229.68      264.29     42.25 o 
  12   5   6       34.11       33.12     18.70 o 
  13   5   6      127.70      142.63     34.98 o 
  14   5   6       80.55      124.11     37.04 o 
  15   5   6       14.37       33.26     23.59 o 
  -9   6   6       25.30       34.42     19.72 o 
  -8   6   6       89.88       98.83     26.23 o 
  -7   6   6        7.44       30.99     21.32 o 
  -6   6   6     1283.30     1406.91     62.57 o 
  -5   6   6      239.14      187.48     18.05 o 
  -4   6   6      624.07      682.37     28.96 o 
  -3   6   6      759.82      731.59     39.94 o 
  -2   6   6      436.55      435.32     32.93 o 
  -1   6   6       28.74       47.00     15.49 o 
   0   6   6     5959.68     6040.16    116.76 o 
   1   6   6     3828.05     3535.50    175.68 o 
   2   6   6     5455.51     5525.95    149.23 o 
   3   6   6     3418.25     3313.28     96.49 o 
   4   6   6     1023.36      988.66     58.03 o 
   5   6   6     1199.66     1166.31     97.31 o 
   6   6   6     1535.13     1577.42     66.83 o 
   7   6   6    10899.75    10748.15    278.65 o 
   8   6   6      257.87      218.67     12.03 o 
   9   6   6     5708.18     5985.73    347.31 o 
  10   6   6       35.04       37.94     23.31 o 
  11   6   6       43.72       49.97     36.64 o 
  12   6   6        0.35       22.37     16.18 o 
  13   6   6      727.32      769.46     82.35 o 
  14   6   6       36.77       37.59     21.69 o 
  15   6   6      412.01      390.16     70.80 o 
  -9   7   6        0.90       29.71     20.09 o 
  -8   7   6        0.89       21.67     18.75 o 
  -7   7   6      880.87      862.20     56.74 o 
  -6   7   6      155.56      127.33     26.14 o 
  -5   7   6      752.01      836.47     48.19 o 
  -4   7   6      423.22      467.12     45.15 o 
  -3   7   6       40.65       32.83      9.17 o 
  -2   7   6      718.88      728.27     35.04 o 
  -1   7   6     4858.02     4949.77    131.49 o 
   0   7   6     4971.07     5133.62    111.17 o 
   1   7   6     6563.62     6780.40    123.60 o 
   2   7   6     3128.63     3143.90     95.06 o 
   3   7   6      440.93      342.55     51.54 o 
   4   7   6      443.68      481.19     41.76 o 
   5   7   6      792.04      654.27     43.96 o 
   6   7   6     8990.98     9404.91    160.17 o 
   7   7   6      101.09       76.50     17.13 o 
   9   7   6       38.37       56.36     13.28 o 
  10   7   6        3.94       23.10     25.05 o 
  11   7   6       41.57       27.98     25.33 o 
  12   7   6     2418.83     2438.87    129.17 o 
  13   7   6       18.28       38.34     20.53 o 
  14   7   6     2081.53     2260.21     88.29 o 
  15   7   6       80.95       71.02     27.44 o 
  16   7   6      129.17       51.06     27.37 o 
  -8   8   6      116.37      101.07     27.81 o 
  -7   8   6       22.54       61.65     22.46 o 
  -6   8   6      173.36      193.61     32.12 o 
  -5   8   6        0.98       26.64     17.95 o 
  -4   8   6       20.41       42.53     23.13 o 
  -3   8   6       86.40       71.65     22.57 o 
  -2   8   6     2400.40     2504.74     47.52 o 
  -1   8   6      160.82      173.48     28.26 o 
   0   8   6     3543.06     3838.98    135.05 o 
   1   8   6     3621.90     3856.01    145.96 o 
   2   8   6     1703.48     1747.48     85.35 o 
   3   8   6      221.64      181.93     33.39 o 
   4   8   6     5152.23     5199.24    114.65 o 
   5   8   6     4387.77     4253.44    149.09 o 
   6   8   6     2976.51     2937.66    116.36 o 
   7   8   6     4374.29     4257.97    145.74 o 
   8   8   6      465.88      474.40     33.14 o 
   9   8   6        2.73       26.37     11.48 o 
  10   8   6       82.67       70.61     12.42 o 
  11   8   6     2730.71     2473.48    194.14 o 
  12   8   6        2.53       18.63     26.73 o 
  14   8   6      274.78      191.28     45.57 o 
  15   8   6      199.06      180.18     44.38 o 
  16   8   6       46.28       80.60     43.13 o 
  -7   9   6      307.86      342.92     66.50 o 
  -6   9   6      189.07      187.16     44.59 o 
  -5   9   6       12.45       65.74     32.45 o 
  -4   9   6      112.51       91.46     23.77 o 
  -3   9   6      871.61      905.85     50.71 o 
  -2   9   6        0.28       32.31     22.46 o 
  -1   9   6     4451.00     4314.15    148.66 o 
   0   9   6       21.34       26.20     12.22 o 
   1   9   6     2128.12     2088.92     95.46 o 
   2   9   6      911.45      901.07     47.29 o 
   3   9   6     1555.73     1589.66     67.96 o 
   4   9   6     1482.96     1556.32     92.53 o 
   5   9   6     2378.01     2171.48    142.46 o 
   6   9   6     6970.93     7143.56    223.36 o 
   7   9   6     3023.75     2958.22    122.30 o 
   8   9   6      419.95      382.10     34.86 o 
   9   9   6      146.39      118.62     20.17 o 
  10   9   6      614.84      588.29     49.86 o 
  11   9   6       77.35       84.37     38.03 o 
  12   9   6     1848.34     1700.56    117.10 o 
  13   9   6       68.53       19.26     24.01 o 
  15   9   6        0.99        9.21     23.66 o 
  -7  10   6       43.71       33.02     23.72 o 
  -6  10   6       55.16       34.88     26.45 o 
  -5  10   6        0.16       21.76     18.76 o 
  -4  10   6        5.82       52.65     23.50 o 
  -3  10   6      123.32      131.92     26.34 o 
  -2  10   6     1267.22     1335.98     76.95 o 
  -1  10   6      342.10      348.01     48.29 o 
   0  10   6      963.02     1057.59     53.93 o 
   1  10   6       28.58       38.21     13.74 o 
   2  10   6     1180.15     1146.50     59.03 o 
   3  10   6       24.63       31.45     23.62 o 
   4  10   6     3633.99     3479.93    222.75 o 
   5  10   6     3516.96     3666.61    137.92 o 
   6  10   6     2579.44     2540.47    134.44 o 
   7  10   6     1048.74     1018.48     97.24 o 
   8  10   6      218.38      217.70     24.98 o 
   9  10   6      414.72      410.14     29.67 o 
  10  10   6      241.69      210.07     54.95 o 
  11  10   6     3152.48     2853.42    280.46 o 
  12  10   6       22.61       82.34     41.31 o 
  13  10   6      892.61      874.60     85.69 o 
  14  10   6        0.50        7.89     25.40 o 
  -6  11   6      279.78      245.61     44.43 o 
  -5  11   6       10.95       14.32     17.51 o 
  -4  11   6      175.92      203.22     36.99 o 
  -3  11   6      834.25      885.06     62.05 o 
  -2  11   6      141.47      119.65     25.58 o 
  -1  11   6      813.60      974.04     55.18 o 
   0  11   6       16.68       39.43     22.32 o 
   1  11   6      331.86      361.25     23.68 o 
   2  11   6       14.25       21.35     14.21 o 
   3  11   6     2992.08     2925.68    110.82 o 
   4  11   6     4439.41     4608.39    163.58 o 
   5  11   6     2277.87     2102.91    117.66 o 
   6  11   6      421.16      471.65     34.13 o 
   7  11   6       10.57       32.15     23.31 o 
   8  11   6      271.09      249.15     29.73 o 
   9  11   6      843.87      845.76     82.14 o 
  10  11   6     3757.55     3862.23    157.14 o 
  11  11   6       34.46       33.10     16.37 o 
  12  11   6     2288.35     2387.93    165.46 o 
  13  11   6        0.18       49.41     30.77 o 
  14  11   6        0.80       20.52     27.49 o 
  15  11   6        6.48       15.77     29.03 o 
  -5  12   6       83.90       77.78     22.56 o 
  -4  12   6      320.20      241.42     47.21 o 
  -3  12   6        0.84       41.39     22.86 o 
  -2  12   6      656.63      581.30     48.73 o 
  -1  12   6       34.19       28.73     21.00 o 
   0  12   6       67.80      104.51     32.11 o 
   1  12   6       50.34       55.60     25.57 o 
   2  12   6     1765.11     1771.25     70.61 o 
   3  12   6     1305.93     1264.34     47.21 o 
   4  12   6     1751.51     1785.33    105.65 o 
   5  12   6      797.57      845.54     62.13 o 
   6  12   6       34.97       53.60     16.40 o 
   7  12   6       37.74       28.21     18.43 o 
   8  12   6     1890.40     1849.89    103.77 o 
   9  12   6     4341.42     4243.08    133.98 o 
  10  12   6      896.78      911.94     88.28 o 
  11  12   6     1706.49     1810.48    264.10 o 
  12  12   6        6.05       24.15     25.82 o 
  13  12   6        8.64       34.54     26.31 o 
  14  12   6       56.54       75.72     37.06 o 
  15  12   6      716.82      864.62    115.84 o 
  -4  13   6        4.73       38.65     23.90 o 
  -3  13   6      331.15      339.06     70.03 o 
  -2  13   6        5.19       18.92     22.12 o 
  -1  13   6        0.08       19.57     22.08 o 
   0  13   6        3.67        3.58     21.29 o 
   1  13   6      965.31      924.54     59.87 o 
   2  13   6      788.08      774.34     50.14 o 
   3  13   6     1379.08     1288.05     49.34 o 
   4  13   6      145.11      175.67     47.49 o 
   5  13   6       70.95       75.17     19.72 o 
   6  13   6      101.63       96.52     18.55 o 
   7  13   6     1204.63     1177.17     60.71 o 
   8  13   6     1818.03     1767.19     68.61 o 
   9  13   6     1490.20     1401.30     88.24 o 
  10  13   6     1358.65     1417.82     75.95 o 
  11  13   6      314.17      339.63     32.75 o 
  12  13   6        0.94       20.66     29.52 o 
  13  13   6        0.07       31.47     37.47 o 
  14  13   6      623.61      571.53    100.07 o 
  -2  14   6        0.71        8.32     15.68 o 
  -1  14   6        1.35       38.39     25.30 o 
   0  14   6      736.84      811.24     88.79 o 
   1  14   6       40.22       51.08     23.17 o 
   2  14   6     1119.08     1085.07    109.73 o 
   3  14   6        8.51       56.20     40.16 o 
   4  14   6      585.28      555.75     39.92 o 
   5  14   6       88.15       55.27     28.68 o 
   6  14   6      401.07      477.63     42.45 o 
   7  14   6     1015.33      990.11    123.76 o 
   8  14   6     1127.99     1170.35     67.97 o 
   9  14   6     1585.35     1580.55     90.30 o 
  10  14   6      278.15      271.49     36.98 o 
  11  14   6       62.13       87.82     23.60 o 
  12  14   6        3.23       57.92     50.52 o 
  13  14   6      641.43      785.97    132.52 o 
  14  14   6        2.54       20.80     28.96 o 
  -1  15   6       57.59       33.75     23.90 o 
   0  15   6        0.03       48.80     37.37 o 
   1  15   6      538.54      459.32     60.78 o 
   2  15   6        0.76       29.52     45.22 o 
   3  15   6      405.50      357.58     68.63 o 
   4  15   6       41.93       27.46     15.99 o 
   5  15   6      157.93       84.93     27.01 o 
   6  15   6      345.59      412.11     39.15 o 
   7  15   6     1389.21     1358.97     95.53 o 
   8  15   6      767.74      737.11     72.95 o 
   9  15   6      410.36      342.97     41.28 o 
  10  15   6      240.53      216.13     79.59 o 
  11  15   6      104.13       92.95     39.01 o 
  12  15   6       71.30       80.74     37.61 o 
  13  15   6       26.57       33.50     28.26 o 
   1  16   6        2.51        7.89     27.01 o 
   2  16   6      176.63      184.65     61.06 o 
   3  16   6       35.06       52.90     42.50 o 
   4  16   6       78.67      148.78     49.13 o 
   5  16   6      102.00      143.55     44.17 o 
   6  16   6     1381.10     1329.10    118.63 o 
   7  16   6      505.14      611.21    107.54 o 
   8  16   6      501.42      475.27     43.91 o 
   9  16   6      151.09      121.32     27.98 o 
  10  16   6        0.21       24.47     33.08 o 
  11  16   6      156.28      147.03     47.17 o 
  12  16   6      196.55      244.52     63.92 o 
   3  17   6        0.18        7.26     23.80 o 
   4  17   6        9.94       62.88     32.73 o 
   5  17   6      713.19      765.95    105.37 o 
   6  17   6      247.76      157.78     71.11 o 
   7  17   6      386.51      380.60     84.86 o 
   8  17   6      455.84      402.57     68.77 o 
   9  17   6       42.17       24.42     17.90 o 
  10  17   6       11.27       10.50     16.98 o 
  -7 -13   7      375.64      320.04     54.59 o 
  -6 -13   7       32.50       55.62     27.70 o 
  -5 -13   7       98.11      153.26     38.46 o 
  -4 -13   7      130.53      177.54     39.29 o 
  -3 -13   7     1826.66     1639.79    245.57 o 
  -2 -13   7      607.31      629.59    108.79 o 
  -1 -13   7      281.04      247.38     64.90 o 
   0 -13   7       24.53       47.10     38.73 o 
   1 -13   7       82.62       46.20     28.47 o 
  -9 -12   7        3.66       56.08     27.03 o 
  -8 -12   7      533.93      562.26    108.86 o 
  -7 -12   7      148.82      101.49     34.64 o 
  -6 -12   7      144.58      125.23     53.21 o 
  -5 -12   7        1.01       20.64     20.17 o 
  -4 -12   7     2057.67     1909.92    121.28 o 
  -3 -12   7      123.27       78.50     54.40 o 
  -2 -12   7      603.01      647.76     64.71 o 
  -1 -12   7       61.93       84.86     38.45 o 
   0 -12   7      107.04      118.21     36.08 o 
   1 -12   7       18.55       17.38     23.45 o 
   2 -12   7      229.98      197.07     57.08 o 
   3 -12   7      603.93      627.56     89.88 o 
 -10 -11   7       12.01       60.18     26.00 o 
  -9 -11   7      913.36     1056.18    239.04 o 
  -8 -11   7        5.68       37.25     31.84 o 
  -7 -11   7      124.65      127.10     29.68 o 
  -6 -11   7       10.15       27.82     20.73 o 
  -5 -11   7     2149.10     2269.40     91.38 o 
  -4 -11   7      290.50      338.11     46.74 o 
  -3 -11   7      786.96      701.40     68.81 o 
  -2 -11   7      713.71      682.63     53.37 o 
  -1 -11   7       40.71       48.21     22.78 o 
   0 -11   7      188.30      157.57     36.22 o 
   1 -11   7      463.85      346.34     58.69 o 
   2 -11   7      347.70      353.52     55.62 o 
   3 -11   7      189.96      205.02     64.97 o 
   4 -11   7      149.99      140.68     43.20 o 
   5 -11   7       24.43       24.35     24.98 o 
 -10 -10   7     1245.98     1227.60    207.40 o 
  -9 -10   7       17.12       41.62     30.08 o 
  -8 -10   7       33.04       74.87     37.93 o 
  -7 -10   7        8.95       44.11     29.52 o 
  -6 -10   7     1551.18     1606.86     98.17 o 
  -5 -10   7      456.36      484.76     54.86 o 
  -4 -10   7     1858.84     1975.63     92.28 o 
  -3 -10   7      725.14      698.19     58.92 o 
  -2 -10   7      340.51      313.96     35.35 o 
  -1 -10   7      130.76       84.36     41.21 o 
   0 -10   7      524.27      553.15     41.18 o 
   1 -10   7     1239.18     1167.81     80.91 o 
   2 -10   7      155.81      191.91     41.45 o 
   3 -10   7      643.60      648.85     75.30 o 
   4 -10   7       31.16       89.74     39.22 o 
   5 -10   7        8.97       12.49     16.96 o 
 -11  -9   7      575.95      510.80     78.58 o 
 -10  -9   7      229.31      212.05     61.35 o 
  -9  -9   7        9.91       21.33     19.23 o 
  -8  -9   7        3.08       35.51     20.31 o 
  -7  -9   7      816.32      745.89     75.03 o 
  -6  -9   7      252.44      247.17     43.56 o 
  -5  -9   7     2723.94     2708.48    136.92 o 
  -4  -9   7      306.27      328.24     45.50 o 
  -3  -9   7      750.94      710.95     75.82 o 
  -2  -9   7        1.06       34.34     20.82 o 
  -1  -9   7      126.55      143.97     29.41 o 
   0  -9   7     1069.43     1075.63     52.30 o 
   1  -9   7      800.96      842.33     45.36 o 
   2  -9   7     2510.36     2309.02     88.21 o 
   3  -9   7      318.90      326.59     49.62 o 
   4  -9   7       73.69       58.83     24.56 o 
   5  -9   7       64.19       46.55     25.89 o 
   6  -9   7       33.59       34.89     18.28 o 
 -11  -8   7      170.34      189.71     56.49 o 
 -10  -8   7      262.45      151.75     38.03 o 
  -9  -8   7       16.67       16.57     19.20 o 
  -8  -8   7      952.79     1032.70     89.10 o 
  -7  -8   7        2.56       45.04     27.22 o 
  -6  -8   7     3536.56     3479.20    129.76 o 
  -5  -8   7       38.30       52.97     21.23 o 
  -4  -8   7      754.59      682.59     70.45 o 
  -3  -8   7       25.32       63.54     22.87 o 
  -2  -8   7      561.57      659.34     56.05 o 
  -1  -8   7      563.32      572.22     49.75 o 
   0  -8   7     4844.33     5076.63    192.53 o 
   1  -8   7     1419.10     1423.32     57.19 o 
   2  -8   7     1223.59     1267.17    116.61 o 
   3  -8   7       29.88       30.05     12.46 o 
   4  -8   7        8.36       11.97     13.22 o 
   5  -8   7      194.22      158.36     47.42 o 
   6  -8   7        8.08        7.08     11.74 o 
   8  -8   7       40.97       22.40     31.26 o 
 -12  -7   7      377.45      348.51     58.77 o 
 -11  -7   7      326.47      309.64     54.99 o 
 -10  -7   7      190.65      131.85     32.53 o 
  -9  -7   7      816.44      847.71     64.31 o 
  -8  -7   7        4.47       53.33     28.10 o 
  -7  -7   7     4190.23     4270.09    125.99 o 
  -6  -7   7       27.52       42.28     22.48 o 
  -5  -7   7     1697.66     1688.34    116.23 o 
  -4  -7   7      105.84      119.56     29.29 o 
  -3  -7   7      322.74      399.59     49.99 o 
  -2  -7   7       12.48       39.36     17.20 o 
  -1  -7   7     6364.12     6748.71    234.21 o 
   0  -7   7     1694.33     1859.81    110.75 o 
   1  -7   7     1400.62     1423.07     67.06 o 
   2  -7   7       25.09       43.16     16.34 o 
   3  -7   7       41.41       63.30     13.03 o 
   4  -7   7       27.71       23.31      9.01 o 
   5  -7   7      287.96      259.27     37.56 o 
   6  -7   7      786.85      801.47     50.05 o 
   7  -7   7       86.43       68.39     40.47 o 
   8  -7   7      504.01      367.62    180.04 o 
   9  -7   7        2.62        5.72     15.84 o 
 -12  -6   7       92.32      101.47     36.36 o 
 -11  -6   7      155.46      143.20     45.50 o 
 -10  -6   7      715.63      687.51     58.46 o 
  -9  -6   7      464.89      452.21     42.83 o 
  -8  -6   7     2304.82     2501.22    146.27 o 
  -7  -6   7     1519.53     1443.16     83.05 o 
  -6  -6   7     3871.95     4057.40    186.04 o 
  -5  -6   7      588.25      511.41     49.14 o 
  -4  -6   7        1.63       20.44     13.34 o 
  -3  -6   7        6.79       25.79     23.99 o 
  -2  -6   7     6774.20     7146.33    238.59 o 
  -1  -6   7     1468.00     1394.11     81.00 o 
   0  -6   7     3181.24     3266.36    127.44 o 
   1  -6   7      598.95      630.16     58.06 o 
   2  -6   7        6.19       17.75     11.25 o 
   3  -6   7       13.91       25.29     16.15 o 
   4  -6   7     2487.48     2331.91     71.29 o 
   5  -6   7     2732.60     2684.43    114.47 o 
   6  -6   7      661.53      709.41     59.11 o 
   7  -6   7      230.46      221.13     29.59 o 
   8  -6   7      174.12      158.34     90.37 o 
   9  -6   7       19.05       21.63     21.98 o 
  10  -6   7       21.82       18.49     28.19 o 
 -12  -5   7       14.61       34.53     24.19 o 
 -11  -5   7      214.77      248.98     49.73 o 
 -10  -5   7       13.69       25.94     13.76 o 
  -9  -5   7     1599.47     1472.14     65.72 o 
  -8  -5   7      449.88      381.27     26.77 o 
  -7  -5   7     2084.96     1922.44     87.44 o 
  -6  -5   7        0.36       25.61     11.33 o 
  -5  -5   7        7.84       15.59     10.67 o 
  -4  -5   7      439.53      421.48     26.77 o 
  -3  -5   7     3986.14     4240.71    150.28 o 
  -2  -5   7     1063.77      994.37    101.55 o 
  -1  -5   7     5042.48     4627.12    190.33 o 
   0  -5   7      571.19      581.40     57.36 o 
   1  -5   7      667.72      555.02     55.98 o 
   2  -5   7        7.37       23.70     13.82 o 
   3  -5   7      471.13      505.51     50.24 o 
   4  -5   7     1248.99     1382.14     56.08 o 
   5  -5   7      345.42      400.50     32.72 o 
   6  -5   7     1236.95     1319.74     82.75 o 
   7  -5   7      137.20      190.62     26.20 o 
   8  -5   7      124.46      139.29     65.39 o 
   9  -5   7       52.61       42.36     36.43 o 
  10  -5   7      341.65      220.66    113.26 o 
  11  -5   7        6.77       13.96     18.84 o 
 -12  -4   7       65.40       47.01     19.62 o 
 -11  -4   7      114.91      112.38     21.78 o 
 -10  -4   7      438.34      396.94     41.00 o 
  -9  -4   7      720.21      635.51     41.22 o 
  -8  -4   7     2629.57     2591.54     95.34 o 
  -7  -4   7        8.65       50.43     17.28 o 
  -6  -4   7        1.33       14.61     10.19 o 
  -5  -4   7       35.65       47.59     12.06 o 
  -4  -4   7     5075.79     4987.40    184.99 o 
  -3  -4   7      593.50      587.94     49.72 o 
  -2  -4   7     8628.08     8832.46    255.45 o 
  -1  -4   7      805.83      827.65     73.64 o 
   0  -4   7     1398.38     1183.97    108.45 o 
   1  -4   7       35.92       26.95     21.11 o 
   2  -4   7     2345.95     2427.49    105.72 o 
   3  -4   7     5123.93     5060.81    297.24 o 
   4  -4   7     1650.17     1616.79     61.48 o 
   5  -4   7     1586.25     1495.76     59.71 o 
   6  -4   7      686.92      615.55     36.46 o 
   7  -4   7      137.98      141.62     18.84 o 
   8  -4   7      239.55      188.70     67.97 o 
   9  -4   7      296.99      291.56    115.70 o 
  10  -4   7       21.21       45.50     35.10 o 
  11  -4   7       27.92       73.20     30.29 o 
  12  -4   7        0.12        8.16     28.54 o 
 -12  -3   7        6.02       19.85     13.79 o 
 -11  -3   7      216.48      187.93     29.32 o 
 -10  -3   7      642.86      651.25     40.04 o 
  -9  -3   7     1218.49     1242.73     52.26 o 
  -8  -3   7       40.88       66.55     15.53 o 
  -7  -3   7      220.78      217.42     27.89 o 
  -6  -3   7       34.44       51.65     14.40 o 
  -5  -3   7     1677.00     1694.13     69.61 o 
  -4  -3   7      246.71      217.74     20.93 o 
  -3  -3   7    18802.74    19166.38    236.78 o 
  -2  -3   7        3.03       31.53     18.51 o 
  -1  -3   7     1620.45     1399.60     73.58 o 
   0  -3   7        0.80        7.62      6.23 o 
   1  -3   7     1343.53     1521.17     72.99 o 
   2  -3   7     1444.06     1481.21     65.80 o 
   3  -3   7     4329.99     4271.76    146.96 o 
   4  -3   7     2020.05     2007.45     66.22 o 
   5  -3   7     2158.47     2198.84     79.84 o 
   6  -3   7     1287.04     1336.37     56.90 o 
   7  -3   7      166.21      177.73     20.44 o 
   8  -3   7     1563.96     1404.61    323.31 o 
   9  -3   7        1.49       21.91     28.68 o 
  10  -3   7      704.62      814.10    187.23 o 
  11  -3   7      134.78      158.62     70.34 o 
  12  -3   7      232.17      147.17    111.31 o 
 -12  -2   7      196.60      145.38     31.75 o 
 -11  -2   7      435.30      393.42     34.83 o 
 -10  -2   7      214.78      223.83     28.05 o 
  -9  -2   7      247.82      272.76     26.69 o 
  -8  -2   7       13.35       28.22     16.56 o 
  -7  -2   7       76.24       65.98     14.60 o 
  -6  -2   7     2507.93     2314.52     90.98 o 
  -5  -2   7     2436.42     2406.79     85.03 o 
  -4  -2   7     9050.26     9222.69    211.32 o 
  -3  -2   7      262.19      307.04     21.53 o 
  -2  -2   7     2067.69     2147.92     90.66 o 
  -1  -2   7      426.83      539.92     33.81 o 
   0  -2   7      557.13      502.79     32.04 o 
   1  -2   7      752.35      809.16     51.67 o 
   2  -2   7    14308.96    14325.93    278.23 o 
   3  -2   7     1048.99      969.20     58.82 o 
   4  -2   7     5451.20     5434.10    185.52 o 
   5  -2   7     1060.86     1055.31     62.90 o 
   6  -2   7       10.49       29.46     10.92 o 
   7  -2   7      916.64      889.12     46.57 o 
   8  -2   7      704.90      613.67     75.61 o 
   9  -2   7      422.29      597.77    196.51 o 
  10  -2   7      157.08      165.93     25.23 o 
  11  -2   7      567.58      559.25    181.37 o 
  12  -2   7        0.07       13.68     34.12 o 
  13  -2   7       23.46       24.15     21.14 o 
 -12  -1   7      433.37      367.25     47.35 o 
 -11  -1   7      212.96      166.40     25.55 o 
 -10  -1   7      474.37      491.69     37.19 o 
  -9  -1   7      315.12      348.42     29.71 o 
  -8  -1   7      111.14      114.83     19.33 o 
  -7  -1   7      831.38      841.53     47.09 o 
  -6  -1   7      883.11      943.01     52.12 o 
  -5  -1   7    12328.51    13298.77    219.12 o 
  -4  -1   7      648.47      619.19     43.62 o 
  -3  -1   7     4944.46     5053.79     98.56 o 
  -2  -1   7        5.20       20.15     13.53 o 
  -1  -1   7      469.84      382.29     46.20 o 
   0  -1   7        6.05       67.19     15.47 o 
   1  -1   7    10195.04    10152.30    345.46 o 
   2  -1   7     1238.32     1251.94     73.93 o 
   3  -1   7     6731.39     6659.46    176.89 o 
   4  -1   7      543.12      559.57     31.04 o 
   5  -1   7       26.66       35.69     11.35 o 
   6  -1   7     2473.70     2340.18    102.31 o 
   7  -1   7     1332.97     1339.82     68.77 o 
   8  -1   7     2148.70     2221.98    119.33 o 
   9  -1   7      848.38      901.81     52.34 o 
  10  -1   7      498.15      587.02    179.69 o 
  11  -1   7      128.69      130.38     25.85 o 
  12  -1   7       96.08       95.46     51.71 o 
  13  -1   7        3.21       49.83     47.66 o 
 -11   0   7       67.81       58.00     17.76 o 
 -10   0   7      218.43      215.87     25.86 o 
  -9   0   7        2.10       36.76     13.89 o 
  -8   0   7      152.93      126.15     21.14 o 
  -7   0   7      495.08      487.36     32.70 o 
  -6   0   7     2040.23     2045.02     71.05 o 
  -5   0   7      571.59      630.47     40.62 o 
  -4   0   7     2482.86     2396.65     98.94 o 
  -3   0   7       51.99       58.94     11.58 o 
  -2   0   7        2.38        1.17     12.02 o 
  -1   0   7       77.93       94.21     26.10 o 
   0   0   7    13087.30    12564.53    163.77 o 
   1   0   7      463.48      503.35     32.25 o 
   2   0   7    10093.68     9516.63    241.21 o 
   3   0   7     3167.11     2988.45    101.17 o 
   4   0   7     1746.25     1676.60     55.01 o 
   5   0   7      482.36      458.91     16.49 o 
   6   0   7     1550.22     1527.83     47.25 o 
   7   0   7     2437.86     2413.29     67.22 o 
   8   0   7     1223.38     1198.13     64.04 o 
   9   0   7     1804.26     1836.24     72.32 o 
  10   0   7       77.37      114.89     31.35 o 
  11   0   7      111.04      103.84     56.94 o 
  12   0   7        5.02       28.23     14.58 o 
  13   0   7      374.58      357.99    259.87 o 
  14   0   7       43.49       43.41     26.10 o 
 -11   1   7       38.04       24.62     15.43 o 
 -10   1   7       23.60       16.90     18.57 o 
  -9   1   7      150.73      144.04     19.31 o 
  -8   1   7      373.44      361.33     31.52 o 
  -7   1   7     1680.36     1682.56    102.87 o 
  -6   1   7      301.95      329.50     24.16 o 
  -5   1   7     3487.81     3674.78    116.22 o 
  -4   1   7       20.08       30.11     11.82 o 
  -3   1   7      246.94      229.31     33.81 o 
  -2   1   7      746.97      812.04     51.44 o 
  -1   1   7    10320.24    10289.11    285.42 o 
   0   1   7      217.30      339.61     32.30 o 
   1   1   7    22096.32    23155.79    264.67 o 
   2   1   7     1502.79     1554.17     64.58 o 
   3   1   7     1423.37     1322.52     42.35 o 
   4   1   7      934.43      951.68     43.79 o 
   5   1   7     3928.29     4018.91     86.84 o 
   6   1   7      844.37      838.67     34.44 o 
   7   1   7      814.39      819.27     79.27 o 
   8   1   7     1955.84     1935.10     90.63 o 
   9   1   7        8.30       30.16     14.15 o 
  10   1   7        0.16       19.85     24.04 o 
  11   1   7      342.27      237.29     33.08 o 
  12   1   7      259.25      312.28    105.93 o 
  13   1   7       54.55       59.75     19.96 o 
  14   1   7      233.65      169.78    107.75 o 
 -11   2   7       13.93       34.63     18.35 o 
 -10   2   7       30.56       45.65     18.65 o 
  -9   2   7       52.62       45.24     14.70 o 
  -8   2   7      386.39      395.35     30.47 o 
  -7   2   7      779.24      760.32     36.15 o 
  -6   2   7     1568.13     1592.92     55.54 o 
  -5   2   7      557.80      601.66     36.87 o 
  -4   2   7       55.61       46.99     13.92 o 
  -3   2   7       15.24       30.94     12.02 o 
  -2   2   7     6570.32     6766.75    180.65 o 
  -1   2   7      394.81      343.96     47.66 o 
   0   2   7    15311.69    15263.30    267.27 o 
   1   2   7        4.28       13.97     10.07 o 
   2   2   7     3539.29     3336.90     77.13 o 
   3   2   7      102.66      136.24     17.48 o 
   4   2   7     2351.36     2329.63     76.59 o 
   5   2   7     2677.52     2583.12     70.91 o 
   6   2   7    10456.13    10140.33    201.43 o 
   7   2   7     3006.56     2982.47    120.01 o 
   8   2   7     2666.70     2988.57    130.94 o 
   9   2   7      331.38      297.87     34.53 o 
  10   2   7        3.99       26.82     14.11 o 
  11   2   7      352.67      442.01     44.99 o 
  12   2   7      195.66      155.66     36.15 o 
  13   2   7     1137.40     1062.81    192.46 o 
  14   2   7        0.53       12.47     15.02 o 
  15   2   7       61.98       13.68     30.08 o 
 -11   3   7        0.51       15.90     15.88 o 
 -10   3   7      174.20      177.13     34.33 o 
  -9   3   7       85.24       54.65     41.14 o 
  -8   3   7      875.94      863.21     43.18 o 
  -7   3   7      738.10      749.76     35.08 o 
  -6   3   7       82.41       82.79     19.77 o 
  -5   3   7       42.31       52.29     18.08 o 
  -4   3   7      146.54      151.52     18.77 o 
  -3   3   7     1391.28     1442.51     52.69 o 
  -2   3   7     2100.75     2273.14    124.63 o 
  -1   3   7    15908.61    15456.40    295.32 o 
   0   3   7       67.61      108.04     20.35 o 
   1   3   7     3933.28     3977.46    123.31 o 
   2   3   7      232.83      232.55     17.48 o 
   3   3   7     5201.43     5648.68    113.17 o 
   4   3   7      803.82      738.38     37.09 o 
   5   3   7    11630.57    11297.50    333.44 o 
   6   3   7      934.40      830.10     37.23 o 
   7   3   7     4006.96     3988.35    188.76 o 
   8   3   7      333.30      309.38     56.04 o 
   9   3   7       60.09       86.00     22.47 o 
  10   3   7     1066.07     1147.66     83.13 o 
  11   3   7      285.29      371.46     50.76 o 
  12   3   7     1010.02     1132.67     76.13 o 
  13   3   7      136.90      151.81     35.84 o 
  14   3   7      129.83      149.83     73.41 o 
  15   3   7        2.48       40.61     44.38 o 
 -10   4   7      133.80       82.71     36.64 o 
  -9   4   7      452.99      419.90     42.09 o 
  -8   4   7      396.87      416.30     51.95 o 
  -7   4   7     1005.66      979.16     47.95 o 
  -6   4   7      121.04      128.98     18.00 o 
  -5   4   7       14.40       32.30     14.66 o 
  -4   4   7      574.22      553.05     34.52 o 
  -3   4   7     2035.58     2098.89    141.27 o 
  -2   4   7     7328.20     7666.31    261.20 o 
  -1   4   7      514.94      444.33     43.39 o 
   0   4   7     1136.93      941.14     69.61 o 
   1   4   7     1042.29     1103.63     67.92 o 
   2   4   7     1549.78     1661.31     57.87 o 
   3   4   7      181.34      206.40     19.57 o 
   4   4   7    18349.50    18767.64    251.61 o 
   5   4   7     1555.57     1515.07     41.07 o 
   6   4   7     6031.05     5759.00    237.28 o 
   7   4   7       80.75       79.84      6.04 o 
   8   4   7      998.80      894.21    104.75 o 
   9   4   7     1174.60     1234.54    101.40 o 
  10   4   7      911.92      974.51     67.03 o 
  11   4   7     2803.53     2973.69    186.60 o 
  12   4   7      650.29      773.77     63.20 o 
  13   4   7      412.95      389.85     50.44 o 
  14   4   7        9.36       29.04     18.39 o 
  15   4   7       73.14       46.96     41.17 o 
 -10   5   7       55.47       42.92     22.75 o 
  -9   5   7       16.20       25.17     17.90 o 
  -8   5   7      163.02      245.59     33.27 o 
  -7   5   7       12.99       18.04     20.85 o 
  -6   5   7        0.50       57.44     21.99 o 
  -5   5   7       39.31       49.13     13.82 o 
  -4   5   7      674.27      681.60     30.52 o 
  -3   5   7     2437.01     2615.39    119.32 o 
  -2   5   7      278.77      309.18     21.83 o 
  -1   5   7     6230.10     6776.05    272.92 o 
   0   5   7       34.78       46.04     14.42 o 
   1   5   7      242.65      207.91     52.69 o 
   2   5   7        3.02       26.74     16.50 o 
   3   5   7    12594.50    12279.10    237.61 o 
   4   5   7        3.64       17.60     12.21 o 
   5   5   7     7490.61     7452.74    138.87 o 
   6   5   7      153.09      125.96     15.04 o 
   7   5   7      280.66      296.41     44.83 o 
   8   5   7      249.66      214.58     29.41 o 
   9   5   7     5456.04     5941.66    268.11 o 
  10   5   7     1584.90     1474.25    108.16 o 
  11   5   7      655.93      721.42     63.88 o 
  12   5   7      510.56      535.97    108.36 o 
  13   5   7       59.69       96.90     37.36 o 
  14   5   7        8.18       34.79     27.71 o 
  15   5   7        8.14       22.06     19.12 o 
  -9   6   7      147.80      174.85     37.00 o 
  -8   6   7       98.86       79.88     33.15 o 
  -7   6   7       60.08       65.66     22.82 o 
  -6   6   7      111.29      130.20     24.87 o 
  -5   6   7     1585.09     1583.37     80.85 o 
  -4   6   7     1771.29     1892.92     58.20 o 
  -3   6   7      260.99      261.91     20.52 o 
  -2   6   7     2893.46     2898.54     98.93 o 
  -1   6   7      279.27      314.77     35.90 o 
   0   6   7      415.60      488.21     58.44 o 
   1   6   7      674.10      662.66     44.54 o 
   2   6   7    10228.05    10568.72    214.16 o 
   3   6   7       13.70       43.10     15.89 o 
   4   6   7     8619.09     8194.82    200.80 o 
   5   6   7      890.77      981.69     58.41 o 
   6   6   7     2010.17     2059.45     84.09 o 
   7   6   7      292.92      286.20     18.67 o 
   8   6   7     3426.82     3388.82    189.30 o 
   9   6   7      770.45      775.40     46.99 o 
  10   6   7     2842.28     3140.41    173.27 o 
  12   6   7      367.08      393.71     44.71 o 
  13   6   7       56.26       47.75     24.15 o 
  14   6   7      230.19      234.36     38.32 o 
  15   6   7      146.16      183.46     67.69 o 
  -9   7   7       19.17       52.81     24.67 o 
  -8   7   7       10.13       38.12     22.65 o 
  -7   7   7        0.07       22.45     17.58 o 
  -6   7   7      202.58      236.25     40.54 o 
  -5   7   7      182.98      188.03     29.57 o 
  -4   7   7      296.88      353.21     35.35 o 
  -3   7   7     2489.15     2594.58     70.70 o 
  -2   7   7      556.82      628.54     39.59 o 
  -1   7   7       64.97       53.61     11.83 o 
   0   7   7     1599.84     1581.11     72.79 o 
   1   7   7     4321.41     4449.10    144.17 o 
   2   7   7      136.49      119.28     18.61 o 
   3   7   7     9068.49     9409.64    328.40 o 
   4   7   7        0.71       24.65     17.79 o 
   5   7   7     1153.47     1171.83     55.81 o 
   6   7   7      615.38      613.12     43.03 o 
   7   7   7     4960.85     5022.29    151.18 o 
   8   7   7      258.27      248.23     23.34 o 
   9   7   7     3587.38     3569.88    129.12 o 
  10   7   7     2414.20     2289.88    124.28 o 
  11   7   7     1423.47     1320.45     84.44 o 
  13   7   7       64.84       85.90     41.03 o 
  14   7   7      118.15      103.77     36.08 o 
  16   7   7      665.21      359.04    240.75 o 
  -8   8   7        1.63       12.54     16.89 o 
  -7   8   7      709.31      672.85     54.68 o 
  -6   8   7       28.72       29.69     19.82 o 
  -5   8   7     1101.52     1200.74     71.82 o 
  -4   8   7      848.51      783.78     63.53 o 
  -3   8   7      710.52      637.75     72.30 o 
  -2   8   7       47.03       57.25     11.80 o 
  -1   8   7       83.45       94.20     22.42 o 
   0   8   7     3541.87     3649.49     83.01 o 
   1   8   7      124.31      122.05     18.88 o 
   2   8   7    10295.33    11070.74    303.79 o 
   3   8   7       90.01       84.05     15.41 o 
   4   8   7     1277.13     1326.89     59.23 o 
   5   8   7        9.40       45.08     20.10 o 
   6   8   7     3447.88     3465.13    134.01 o 
   7   8   7      559.33      569.27     37.51 o 
   8   8   7     8623.34     8448.31    485.21 o 
   9   8   7      989.02      950.27     38.88 o 
  10   8   7     1740.65     1880.11    113.61 o 
  11   8   7       14.58       71.18     36.08 o 
  12   8   7       62.60      123.87     45.99 o 
  14   8   7        6.42        0.70     24.42 o 
  15   8   7      857.19      761.97     80.32 o 
  16   8   7       55.55       44.59     31.82 o 
  -7   9   7       40.04       27.02     19.09 o 
  -6   9   7      212.99      205.46     39.36 o 
  -5   9   7      525.03      464.18     41.88 o 
  -4   9   7      884.87      854.53     80.67 o 
  -3   9   7        0.41       23.25     20.12 o 
  -2   9   7      141.52      201.74     43.89 o 
  -1   9   7       40.14       41.84     14.02 o 
   0   9   7       95.55       99.46     21.47 o 
   1   9   7     2758.73     2967.16    113.89 o 
   2   9   7      794.33      829.83     47.07 o 
   3   9   7     1277.09     1382.79     78.23 o 
   4   9   7       13.11       46.41     24.56 o 
   5   9   7      435.92      419.45     33.58 o 
   6   9   7      402.05      423.81     36.78 o 
   7   9   7     8754.32     8378.49    260.71 o 
   8   9   7     1684.36     1611.71     76.82 o 
   9   9   7     4822.90     4728.81    162.69 o 
  10   9   7       61.71       51.61     12.39 o 
  11   9   7       51.68       94.00     40.68 o 
  12   9   7      238.95      255.41     51.64 o 
  13   9   7      949.52      907.54     87.02 o 
  15   9   7      662.12      840.96    143.82 o 
  -6  10   7       20.30       45.50     21.67 o 
  -5  10   7       12.81       57.75     22.46 o 
  -4  10   7       60.04       52.89     20.94 o 
  -3  10   7      221.48      190.19     33.53 o 
  -2  10   7      287.99      277.95     37.43 o 
  -1  10   7      498.21      519.75     50.28 o 
   0  10   7     3279.54     3472.21    117.11 o 
   1  10   7     2754.17     2881.23    107.37 o 
   2  10   7      531.52      523.15     31.65 o 
   3  10   7        0.89       19.87     15.25 o 
   4  10   7      144.97      190.30     30.15 o 
   5  10   7       55.43       60.89     18.94 o 
   6  10   7     7163.88     7166.34    223.60 o 
   7  10   7      108.55      106.25     21.64 o 
   8  10   7     1284.35     1313.93     61.59 o 
   9  10   7        7.86       18.10     15.42 o 
  10  10   7        1.44       24.56     25.82 o 
  11  10   7        2.20       18.58     15.63 o 
  12  10   7      329.67      310.54     47.80 o 
  13  10   7      927.38      911.93     87.65 o 
  14  10   7     1264.90     1314.10    124.01 o 
  -5  11   7       62.55       92.30     30.37 o 
  -4  11   7        0.06       11.67     16.62 o 
  -3  11   7       79.01       81.31     27.04 o 
  -2  11   7      472.42      478.87     44.73 o 
  -1  11   7      650.77      658.04     47.91 o 
   0  11   7     1741.15     1971.27     83.95 o 
   1  11   7     1924.95     1850.93    108.09 o 
   2  11   7       48.74       30.37     15.63 o 
   3  11   7       88.92       54.47     16.00 o 
   4  11   7      154.06      127.72     19.20 o 
   5  11   7     5299.96     5627.44    269.05 o 
   6  11   7      154.10      141.48     28.54 o 
   7  11   7     2551.06     2496.33     94.56 o 
   8  11   7        0.58       18.16     18.95 o 
   9  11   7        2.97       36.63     17.83 o 
  10  11   7       81.57       83.95     21.18 o 
  11  11   7     3645.61     3347.79    116.16 o 
  12  11   7      323.19      410.96     55.20 o 
  13  11   7     1177.23     1250.73     97.35 o 
  14  11   7      198.83      226.80     66.50 o 
  15  11   7       62.08       47.38     33.91 o 
  -4  12   7        9.46       35.34     19.66 o 
  -3  12   7      148.98      166.75     31.84 o 
  -2  12   7      225.05      259.26     50.55 o 
  -1  12   7      490.99      588.28     51.22 o 
   0  12   7      636.37      708.01     64.23 o 
   1  12   7       74.72      101.71     28.22 o 
   2  12   7       35.64       49.27     18.50 o 
   3  12   7      445.32      388.50     51.54 o 
   4  12   7     3004.14     3012.42    128.05 o 
   5  12   7      947.30      837.18     45.99 o 
   6  12   7     4277.00     4272.78    126.86 o 
   7  12   7        0.10       20.37     18.78 o 
   8  12   7      659.40      637.33     41.34 o 
   9  12   7      126.71      119.32     25.47 o 
  10  12   7      886.69      906.29     47.83 o 
  11  12   7      370.18      267.59     48.63 o 
  12  12   7     1866.37     2161.83    168.25 o 
  13  12   7      425.88      525.05     87.58 o 
  14  12   7      263.01      309.28     90.30 o 
  15  12   7      146.61      124.56     43.41 o 
  -3  13   7       81.64       60.83     28.94 o 
  -2  13   7      755.27      890.08     63.72 o 
  -1  13   7      154.43      145.70     36.22 o 
   0  13   7       47.11       69.85     24.39 o 
   1  13   7       15.94       26.48     18.07 o 
   2  13   7       95.65      107.24     30.53 o 
   3  13   7     1801.01     1657.40     71.03 o 
   4  13   7       95.17       87.14     20.38 o 
   5  13   7     2266.18     2178.15     75.91 o 
   6  13   7       11.89       18.55     17.46 o 
   7  13   7      379.76      384.26     45.32 o 
   8  13   7        0.44       23.41     18.28 o 
   9  13   7      932.42      888.60     50.09 o 
  10  13   7      272.05      280.65     37.33 o 
  11  13   7     1543.86     1511.80     87.79 o 
  12  13   7      254.77      269.57     58.13 o 
  13  13   7      687.99      685.76     74.46 o 
  14  13   7        5.82       36.29     30.50 o 
  -2  14   7       59.02       32.44     17.67 o 
  -1  14   7      107.09      115.10     68.81 o 
   0  14   7        9.12       41.90     22.32 o 
   1  14   7        0.51       34.71     19.03 o 
   2  14   7      502.25      487.86     43.52 o 
   3  14   7      351.51      406.31     38.33 o 
   4  14   7     3230.21     3158.11    132.71 o 
   5  14   7      108.36      142.00     27.54 o 
   6  14   7      443.68      494.43     40.70 o 
   7  14   7        2.02       22.89     21.50 o 
   8  14   7      614.98      543.75     46.98 o 
   9  14   7       82.21       80.59     37.51 o 
  10  14   7     2169.34     2296.45    114.17 o 
  11  14   7      319.26      292.01     65.14 o 
  12  14   7      987.77     1098.12     96.44 o 
  13  14   7      110.62      199.23     67.90 o 
  14  14   7      192.69      147.45     47.10 o 
  -1  15   7       51.52       46.20     37.96 o 
   0  15   7      157.94      154.23     88.35 o 
   1  15   7        5.29       33.80     23.95 o 
   2  15   7      390.57      464.11     63.47 o 
   3  15   7      596.84      565.24     59.78 o 
   4  15   7      698.07      688.54     56.91 o 
   5  15   7        6.01       69.23     37.68 o 
   6  15   7      299.46      233.63     32.87 o 
   7  15   7       86.49      120.93     28.55 o 
   8  15   7        0.62       30.20     18.94 o 
   9  15   7     2315.80     2453.80    112.35 o 
  10  15   7       13.73       27.92     16.87 o 
  11  15   7     1194.83     1201.53     65.17 o 
  12  15   7        9.73       30.77     25.75 o 
  13  15   7       34.18       37.61     28.68 o 
   1  16   7      165.07      165.04     59.73 o 
   2  16   7      428.70      369.64     77.18 o 
   3  16   7      353.09      353.11     83.67 o 
   4  16   7      210.77      241.10     71.81 o 
   6  16   7       15.27       13.05     28.47 o 
   7  16   7      252.67      216.13     45.73 o 
   8  16   7     1501.04     1650.77     81.66 o 
   9  16   7      132.36      105.11     28.60 o 
  10  16   7      839.37      751.06     86.93 o 
  11  16   7        1.75       39.22     19.29 o 
  12  16   7        0.63       55.13     34.47 o 
   4  17   7       64.70       48.57     31.75 o 
   6  17   7      724.33      779.69    128.12 o 
   7  17   7      747.20      633.78    109.70 o 
   8  17   7      431.71      360.22     55.10 o 
   9  17   7      607.67      597.23    181.44 o 
  10  17   7        2.03       31.92     19.73 o 
  -5 -13   8      313.85      300.43     53.74 o 
  -4 -13   8        2.44       41.50     21.51 o 
  -3 -13   8       85.84       68.29     24.35 o 
  -2 -13   8      148.35      121.28     45.64 o 
  -1 -13   8      865.57      709.00    271.04 o 
  -7 -12   8      563.70      465.31     76.97 o 
  -6 -12   8      529.68      423.03     74.14 o 
  -5 -12   8       41.11       40.65     25.30 o 
  -4 -12   8        2.66       30.84     31.75 o 
  -3 -12   8       62.91       89.93     27.76 o 
  -2 -12   8      774.58      750.46     61.10 o 
  -1 -12   8       56.54       59.87     35.52 o 
   0 -12   8      367.01      328.96    111.51 o 
   1 -12   8       23.87       32.80     21.00 o 
   2 -12   8       51.57       21.63     25.75 o 
  -9 -11   8      144.81      132.94     49.02 o 
  -8 -11   8     1583.10     1628.82    225.33 o 
  -7 -11   8      825.08      806.34     80.99 o 
  -6 -11   8      198.85      185.08     56.36 o 
  -5 -11   8        0.57       24.17     15.58 o 
  -4 -11   8      176.83      187.59     39.70 o 
  -3 -11   8     1076.80     1206.07     71.08 o 
  -2 -11   8        9.58       39.94     25.61 o 
  -1 -11   8     1341.99     1347.58     64.72 o 
   0 -11   8      140.14      105.16     36.08 o 
   1 -11   8      212.13      197.00     62.94 o 
   2 -11   8       28.67       30.29     30.22 o 
   3 -11   8      356.65      418.14     84.16 o 
   4 -11   8       73.62       44.24     27.22 o 
 -10 -10   8      279.64      225.33    142.15 o 
  -9 -10   8     1688.29     1615.95    221.43 o 
  -8 -10   8      746.23      724.87     77.93 o 
  -7 -10   8      165.17      205.84     46.16 o 
  -6 -10   8       55.10       49.35     25.14 o 
  -5 -10   8        5.40       20.45     17.35 o 
  -4 -10   8     1015.74     1007.73     78.73 o 
  -3 -10   8       90.15       93.71     23.42 o 
  -2 -10   8     1828.62     1938.31    139.81 o 
  -1 -10   8       46.83       59.38     22.42 o 
   0 -10   8      160.33      144.31     35.69 o 
   1 -10   8       20.98       61.13     33.50 o 
   2 -10   8      388.41      257.50     46.34 o 
   3 -10   8      112.79      109.42     36.08 o 
   4 -10   8      486.32      450.38     61.41 o 
   5 -10   8       48.11       47.17     26.03 o 
 -10  -9   8      874.33      922.11    120.77 o 
  -9  -9   8      402.44      439.26     61.86 o 
  -8  -9   8      111.70      120.29     39.22 o 
  -7  -9   8       58.08       44.78     25.02 o 
  -6  -9   8      471.41      485.53     79.73 o 
  -5  -9   8      770.34      751.09     87.79 o 
  -4  -9   8     1513.33     1405.81    102.02 o 
  -3  -9   8     3110.92     3160.82    142.81 o 
  -2  -9   8      305.57      305.00     40.06 o 
  -1  -9   8      630.64      642.06     54.19 o 
   0  -9   8       27.16       10.19     23.73 o 
   1  -9   8      851.84      883.50     47.06 o 
   2  -9   8       76.50       75.75     22.15 o 
   3  -9   8     1560.62     1508.51    123.45 o 
   4  -9   8        5.11       38.38     32.45 o 
   5  -9   8      188.12      195.74     52.76 o 
 -11  -8   8      859.02      820.61    100.04 o 
 -10  -8   8       47.00       42.84     27.28 o 
  -9  -8   8      356.26      404.20     92.46 o 
  -8  -8   8       86.33       51.97     26.31 o 
  -7  -8   8       81.91       84.20     28.39 o 
  -6  -8   8     1054.11     1144.68     86.35 o 
  -5  -8   8     1763.84     1809.07    103.65 o 
  -4  -8   8     2752.79     2894.80    130.45 o 
  -3  -8   8      703.62      847.60     72.30 o 
  -2  -8   8      807.80      794.51     59.35 o 
  -1  -8   8      190.56      191.64     30.64 o 
   0  -8   8       23.57       41.59     22.82 o 
   1  -8   8        5.92       41.80     29.73 o 
   2  -8   8     1191.09     1320.19     57.15 o 
   3  -8   8       41.52       74.77     19.61 o 
   4  -8   8      467.54      468.81     49.48 o 
   5  -8   8       76.13      100.56     33.08 o 
   6  -8   8       13.62       28.68     21.56 o 
 -11  -7   8       87.95       60.85     31.75 o 
 -10  -7   8     1008.84      994.08    129.55 o 
  -9  -7   8       45.77       48.07     25.28 o 
  -8  -7   8       29.49       34.89     20.15 o 
  -7  -7   8      348.25      254.53     51.47 o 
  -6  -7   8     1605.67     1638.34     96.22 o 
  -5  -7   8     1487.20     1679.47     92.45 o 
  -4  -7   8      804.46      857.72     77.29 o 
  -3  -7   8     2313.77     2191.34    123.95 o 
  -2  -7   8      137.59      163.58     32.92 o 
  -1  -7   8      269.20      299.08     45.21 o 
   0  -7   8      781.92      727.82     49.85 o 
   1  -7   8     2562.97     2400.09    180.08 o 
   2  -7   8      239.17      228.33     35.17 o 
   3  -7   8     1354.37     1394.83     79.10 o 
   4  -7   8        0.05       28.43     21.67 o 
   5  -7   8       16.42       23.04     16.00 o 
   6  -7   8      264.08      250.80     36.12 o 
   7  -7   8      393.56      257.22    121.07 o 
   8  -7   8       42.45       12.91     27.43 o 
   9  -7   8       25.24       18.63     16.47 o 
 -11  -6   8      852.47      815.22     95.86 o 
 -10  -6   8      115.92       96.02     36.78 o 
  -9  -6   8       17.52       45.67     29.00 o 
  -8  -6   8       28.60       67.50     26.70 o 
  -7  -6   8     1975.38     2278.87     90.62 o 
  -6  -6   8      748.41      864.92     58.32 o 
  -5  -6   8     3791.32     3937.14    125.78 o 
  -4  -6   8     1631.75     1691.25     75.96 o 
  -3  -6   8     2212.39     2242.04    141.45 o 
  -2  -6   8      172.91      208.55     34.39 o 
  -1  -6   8      468.92      428.08     43.60 o 
   0  -6   8     3529.22     3727.50    191.84 o 
   1  -6   8      221.00      289.91     33.81 o 
   2  -6   8     5713.79     6100.13    358.83 o 
   3  -6   8        4.63       10.46     12.44 o 
   4  -6   8      215.21      239.85     25.39 o 
   5  -6   8       71.30       59.27     13.15 o 
   6  -6   8      438.26      454.55     43.90 o 
   7  -6   8       23.03       38.38     29.80 o 
   8  -6   8      485.40      336.29    183.25 o 
   9  -6   8       50.75       29.59     33.57 o 
 -11  -5   8       59.28       29.28     24.98 o 
 -10  -5   8      129.41      208.55     90.02 o 
  -9  -5   8       19.20       16.47     24.63 o 
  -8  -5   8      740.42      739.29     55.60 o 
  -7  -5   8      374.01      382.12     30.66 o 
  -6  -5   8     1805.58     1791.81     82.96 o 
  -5  -5   8     1438.93     1395.13     92.72 o 
  -4  -5   8      816.93      734.76     74.54 o 
  -3  -5   8      235.97      250.49     35.54 o 
  -2  -5   8      606.11      563.84    103.91 o 
  -1  -5   8     3662.92     3844.77    270.55 o 
   0  -5   8      548.13      644.52     72.96 o 
   1  -5   8     6360.84     6042.39    369.68 o 
   2  -5   8      560.06      594.38     60.34 o 
   3  -5   8      649.90      657.25     77.70 o 
   4  -5   8        8.99       14.55     10.96 o 
   5  -5   8      916.90      953.23     38.47 o 
   6  -5   8       15.85        9.49      8.85 o 
   7  -5   8      999.61      923.06     58.15 o 
   8  -5   8       13.48       52.83     27.15 o 
   9  -5   8      197.70      151.15     60.08 o 
  10  -5   8       98.87       41.87     45.43 o 
  11  -5   8       59.08       77.95     47.66 o 
 -11  -4   8       28.29       19.01     17.71 o 
 -10  -4   8        0.70       41.50     17.95 o 
  -9  -4   8      602.96      541.48     36.13 o 
  -8  -4   8      277.32      277.24     26.36 o 
  -7  -4   8     4185.79     4261.60    141.14 o 
  -6  -4   8     2019.58     2012.85    101.50 o 
  -5  -4   8      372.94      278.40     20.63 o 
  -4  -4   8        0.27       44.10     15.89 o 
  -3  -4   8     2567.47     2596.03    119.66 o 
  -2  -4   8     1551.08     1600.53     70.36 o 
  -1  -4   8     6006.82     6486.96    196.29 o 
   0  -4   8     7325.76     7804.28    226.71 o 
   1  -4   8      161.94      151.12     26.21 o 
   2  -4   8      132.01      141.39     27.43 o 
   3  -4   8       53.85       50.96     31.19 o 
   4  -4   8     1818.41     1754.64     86.18 o 
   5  -4   8      342.62      295.80     20.08 o 
   6  -4   8     2780.83     2932.74     83.54 o 
   7  -4   8      127.18       95.66     16.76 o 
   8  -4   8      669.90      675.30    234.89 o 
   9  -4   8       38.21       74.81     72.85 o 
  10  -4   8      105.06       41.03     31.40 o 
  11  -4   8       81.51       59.18     47.73 o 
 -11  -3   8       48.69       43.24     18.11 o 
 -10  -3   8       22.09       54.71     19.98 o 
  -9  -3   8        2.83       30.93     16.24 o 
  -8  -3   8      875.63      926.35     60.78 o 
  -7  -3   8        7.35       40.34     18.55 o 
  -6  -3   8      859.85      878.12     48.13 o 
  -5  -3   8       75.35       61.27     13.21 o 
  -4  -3   8      551.21      552.14     38.79 o 
  -3  -3   8      980.17      946.94     50.40 o 
  -2  -3   8     5713.38     5942.97    180.64 o 
  -1  -3   8     7444.50     7760.54    323.55 o 
   0  -3   8     4125.60     4167.38    145.28 o 
   1  -3   8     1189.79     1143.41     89.01 o 
   2  -3   8      255.02      267.65     35.22 o 
   3  -3   8      208.68      195.54     27.71 o 
   4  -3   8      205.38      254.75     58.56 o 
   5  -3   8     4427.58     4630.01    170.98 o 
   6  -3   8        7.52       21.18     12.10 o 
   7  -3   8      819.80      837.37     56.78 o 
   8  -3   8       44.19       43.05     14.26 o 
   9  -3   8        0.32       -3.14     20.94 o 
  10  -3   8       27.33       13.61     29.59 o 
  11  -3   8      193.00      181.79     81.16 o 
  12  -3   8      373.65      268.67    144.45 o 
 -11  -2   8      151.46      111.39     21.79 o 
 -10  -2   8        0.14       12.27     13.44 o 
  -9  -2   8     2486.00     2587.85    109.08 o 
  -8  -2   8        2.40       33.13     14.09 o 
  -7  -2   8      990.83      994.71     39.07 o 
  -6  -2   8      115.96      145.73     22.06 o 
  -5  -2   8       99.66       99.44     17.86 o 
  -4  -2   8      616.03      583.87     31.41 o 
  -3  -2   8     3508.42     3558.18    113.34 o 
  -2  -2   8     3938.59     4194.02    199.83 o 
  -1  -2   8     2361.55     2311.67     92.80 o 
   0  -2   8     2389.09     2625.26    117.97 o 
   1  -2   8        2.36       24.42     21.56 o 
   2  -2   8      537.46      495.78     36.69 o 
   3  -2   8       49.42       40.64     14.90 o 
   4  -2   8     7868.72     8166.58    336.29 o 
   5  -2   8     1683.13     1746.21     85.73 o 
   6  -2   8     2123.64     2109.52     79.42 o 
   7  -2   8      237.25      275.80     21.27 o 
   8  -2   8       14.82       36.52     14.72 o 
   9  -2   8      112.62      100.07     40.47 o 
  10  -2   8      682.00      448.77     96.14 o 
  11  -2   8      210.93      168.11     88.28 o 
  12  -2   8      167.36      166.22    105.58 o 
  13  -2   8        7.27       18.42     21.07 o 
 -11  -1   8       68.19       54.76     20.05 o 
 -10  -1   8      973.59      918.68     55.46 o 
  -9  -1   8        0.12       21.49     13.16 o 
  -8  -1   8     2727.15     2523.65     94.05 o 
  -7  -1   8        9.63       32.11     14.55 o 
  -6  -1   8      309.72      279.04     25.02 o 
  -5  -1   8       80.05       91.05     20.25 o 
  -4  -1   8     5693.03     5804.89    153.76 o 
  -3  -1   8     1340.52     1379.43     51.39 o 
  -2  -1   8     2377.39     2159.91     92.62 o 
  -1  -1   8     2190.16     1959.86    233.11 o 
   0  -1   8      395.47      324.76     51.43 o 
   1  -1   8      930.56     1110.99     66.63 o 
   2  -1   8     1069.27      986.04     68.68 o 
   3  -1   8    10028.66    10393.84    680.98 o 
   4  -1   8     1202.37     1154.62    129.20 o 
   5  -1   8     8487.88     9040.34    350.17 o 
   6  -1   8      495.85      462.64     29.13 o 
   7  -1   8      734.27      721.96     52.20 o 
   8  -1   8      462.36      397.68     81.44 o 
   9  -1   8     1067.21     1061.12     49.33 o 
  10  -1   8      224.44      188.07     65.04 o 
  11  -1   8      570.08      452.55     87.72 o 
  12  -1   8       30.03       44.66     29.03 o 
  13  -1   8       33.03       45.15     33.98 o 
 -11   0   8      217.54      174.06     49.69 o 
 -10   0   8       55.36       70.97     19.17 o 
  -9   0   8      499.02      542.14     39.44 o 
  -8   0   8       31.73       59.80     19.43 o 
  -7   0   8      123.60      129.10     20.63 o 
  -6   0   8        9.15       52.89     19.99 o 
  -5   0   8     3389.68     3515.51    111.09 o 
  -4   0   8     1211.35     1181.34     69.27 o 
  -3   0   8     7872.91     8339.50    194.25 o 
  -2   0   8     3196.49     3560.66    122.07 o 
  -1   0   8     2132.86     2149.99     89.57 o 
   0   0   8      435.16      448.17     39.52 o 
   1   0   8     1428.05     1474.70    113.29 o 
   2   0   8     9348.72     9605.83    382.21 o 
   3   0   8     3706.72     3893.21    118.56 o 
   4   0   8     7306.03     7164.33    281.58 o 
   5   0   8      163.48      159.78     29.87 o 
   6   0   8      146.36      120.19     16.51 o 
   7   0   8     2513.45     2553.85    115.91 o 
   8   0   8     1268.83     1233.48     68.19 o 
   9   0   8        0.29       13.75     15.43 o 
  10   0   8     1089.59     1091.23    133.01 o 
  11   0   8        3.19       33.71     27.15 o 
  12   0   8       98.49       96.38     23.68 o 
  13   0   8        8.57       73.48     79.62 o 
  14   0   8       28.47       35.03     37.82 o 
 -11   1   8       21.95       27.25     16.67 o 
 -10   1   8      376.24      342.79     35.10 o 
  -9   1   8       33.45       30.81     14.73 o 
  -8   1   8       12.38       35.08     20.36 o 
  -7   1   8        8.01       28.10     13.40 o 
  -6   1   8     4265.99     4297.07    150.75 o 
  -5   1   8       13.63       52.71     19.96 o 
  -4   1   8     3664.08     3546.59    120.46 o 
  -3   1   8     1624.06     1583.75     84.16 o 
  -2   1   8     1270.58     1139.00     56.56 o 
  -1   1   8       70.63       99.28     16.05 o 
   0   1   8     1788.65     1684.85    115.74 o 
   1   1   8     2828.72     2754.80    104.25 o 
   2   1   8     5939.33     5978.21    162.50 o 
   3   1   8     6686.67     6743.32    178.22 o 
   4   1   8     2235.49     2122.14    170.52 o 
   5   1   8      389.39      400.84     25.12 o 
   6   1   8      184.55      189.49     12.34 o 
   7   1   8     5569.74     5690.97    143.61 o 
   8   1   8       80.05       80.84     18.81 o 
   9   1   8     4122.16     4290.99    179.80 o 
  10   1   8        0.06       36.43     20.54 o 
  11   1   8      795.25      906.11     62.23 o 
  12   1   8       31.65       17.86     20.80 o 
  13   1   8        6.96        5.54     19.90 o 
  14   1   8        8.78       52.06     45.29 o 
 -10   2   8       66.52       60.71     27.32 o 
  -9   2   8       42.69       19.27     13.60 o 
  -8   2   8       21.61       17.42     13.70 o 
  -7   2   8      485.99      475.38     29.67 o 
  -6   2   8       41.21       42.09     20.37 o 
  -5   2   8     2727.24     2875.45     93.41 o 
  -4   2   8      346.27      334.98     40.34 o 
  -3   2   8      942.54      983.04     47.96 o 
  -2   2   8       54.09      115.85     29.73 o 
  -1   2   8     1093.03     1106.62     76.38 o 
   0   2   8      896.08      839.43     73.13 o 
   1   2   8     5777.99     5546.10    163.61 o 
   2   2   8     7788.05     7757.04    174.56 o 
   3   2   8     2567.04     2473.22     92.04 o 
   4   2   8      408.26      402.40     34.21 o 
   5   2   8       88.17       90.74      8.70 o 
   6   2   8      534.57      438.34     28.43 o 
   7   2   8       22.12       22.58      2.01 o 
   8   2   8     4200.43     4318.13    146.88 o 
   9   2   8       14.54       12.82     13.24 o 
  10   2   8     1926.90     2138.12    121.65 o 
  11   2   8       22.48       26.05     19.66 o 
  12   2   8       35.06       66.50     42.46 o 
  13   2   8       24.93       27.15     31.47 o 
  14   2   8      107.37      100.28     28.62 o 
 -10   3   8       48.73       48.57     25.26 o 
  -9   3   8        5.08       28.27     16.92 o 
  -8   3   8      242.20      244.86     27.60 o 
  -7   3   8        0.10       22.85     14.71 o 
  -6   3   8     2429.31     2438.67     89.40 o 
  -5   3   8       12.72       32.72     15.02 o 
  -4   3   8     2716.13     2741.93    103.44 o 
  -3   3   8      130.99      122.33     19.45 o 
  -2   3   8      311.87      320.04     25.49 o 
  -1   3   8      418.04      506.07     52.97 o 
   0   3   8     9462.48     9694.23    197.67 o 
   1   3   8     4063.18     4018.63    160.99 o 
   2   3   8     5629.44     5494.02    151.70 o 
   3   3   8      599.01      591.51     38.66 o 
   4   3   8      270.61      280.02     31.62 o 
   5   3   8     1042.34     1061.44     48.32 o 
   6   3   8     1226.30     1236.26     44.84 o 
   7   3   8    10204.21    10231.85    219.04 o 
   9   3   8     1039.71     1187.05    102.86 o 
  10   3   8      427.48      371.70     50.84 o 
  11   3   8       34.32       35.49     17.31 o 
  12   3   8      419.08      304.47    106.70 o 
  13   3   8      759.52      694.64     65.72 o 
  14   3   8      102.21       78.51     49.20 o 
  15   3   8      432.62      454.71    275.30 o 
 -10   4   8        3.11       42.33     27.44 o 
  -9   4   8       69.19       90.94     25.01 o 
  -8   4   8      139.47      187.86     31.13 o 
  -7   4   8     1251.59     1240.76     70.27 o 
  -6   4   8       31.36       43.19     13.60 o 
  -5   4   8     2201.82     2422.64    107.20 o 
  -4   4   8       23.95       35.23     15.02 o 
  -3   4   8      778.63      844.57     39.18 o 
  -2   4   8      876.33      814.13     66.85 o 
  -1   4   8      908.36      745.89     50.10 o 
   0   4   8     2306.70     2368.20    159.04 o 
   1   4   8     8545.70     8786.80    218.18 o 
   2   4   8     3123.79     3053.88     84.00 o 
   3   4   8      270.94      286.40     28.61 o 
   4   4   8      268.12      247.47     27.95 o 
   5   4   8     2447.36     2524.24     90.61 o 
   6   4   8     9317.37     9424.05    314.02 o 
   7   4   8     1691.29     1562.30     45.38 o 
   8   4   8     4712.29     4994.56    235.24 o 
  10   4   8      187.06      213.58     34.08 o 
  11   4   8      288.33      243.20     32.19 o 
  12   4   8     1225.14     1181.27     96.65 o 
  13   4   8       47.15       47.02     27.74 o 
  14   4   8      501.90      508.12     78.29 o 
  15   4   8      133.84       97.91     40.44 o 
  -9   5   8      217.12      199.91     40.90 o 
  -8   5   8      553.84      567.14     67.90 o 
  -7   5   8        9.77       40.75     18.65 o 
  -6   5   8      411.14      400.70     38.60 o 
  -5   5   8        1.13       23.46     14.84 o 
  -4   5   8      543.43      516.85     28.90 o 
  -3   5   8       20.95       48.76     18.24 o 
  -2   5   8     8708.51     9430.28    236.85 o 
  -1   5   8     1984.62     1898.95     78.33 o 
   0   5   8     9650.09     9727.70    176.26 o 
   1   5   8     3079.33     3227.74    110.47 o 
   2   5   8      461.81      375.20     34.12 o 
   3   5   8      112.17      106.13     16.97 o 
   4   5   8     1554.75     1548.72     46.37 o 
   5   5   8     6657.49     6757.36    119.35 o 
   6   5   8      448.13      362.00     22.84 o 
   7   5   8     3810.65     3772.04    111.28 o 
   8   5   8      174.71      176.37     16.90 o 
   9   5   8        7.04       35.10     26.94 o 
  11   5   8     1731.91     1767.13    131.26 o 
  12   5   8       95.10      102.11     25.03 o 
  13   5   8     1240.39     1320.65     87.19 o 
  14   5   8        4.00       22.25     24.08 o 
  15   5   8       43.47       50.69     36.11 o 
  -9   6   8      270.49      237.58     40.47 o 
  -8   6   8        2.85       32.58     18.13 o 
  -7   6   8      398.12      487.86     49.22 o 
  -6   6   8      104.45       60.29     30.43 o 
  -5   6   8        3.22       13.92     18.94 o 
  -4   6   8       15.29       22.89     24.98 o 
  -3   6   8     2445.05     2477.27    145.02 o 
  -2   6   8      113.78      136.53     38.38 o 
  -1   6   8     9389.71     9473.99    486.57 o 
   0   6   8      157.88      174.08     30.08 o 
   1   6   8      737.02      755.84     66.06 o 
   2   6   8        6.32       14.97     13.27 o 
   3   6   8     2080.27     2110.77     89.23 o 
   4   6   8     5007.88     5324.73    103.53 o 
   5   6   8     2718.93     2562.45     89.91 o 
   6   6   8     5516.76     5557.65    105.82 o 
   7   6   8     1006.29      836.03     98.92 o 
   8   6   8      685.94      680.25     73.97 o 
   9   6   8      964.32     1125.61     93.09 o 
  10   6   8     2176.30     2210.05    122.96 o 
  12   6   8     1972.34     2259.32    125.96 o 
  13   6   8        8.95       23.17     24.84 o 
  14   6   8      268.70      267.76     48.57 o 
  15   6   8        1.50       13.43     20.84 o 
  -8   7   8        1.53       23.78     18.34 o 
  -7   7   8       24.46       22.51     18.40 o 
  -6   7   8        3.67       42.53     25.89 o 
  -5   7   8        0.08       34.04     21.48 o 
  -4   7   8      384.99      439.24     25.61 o 
  -3   7   8        0.08        8.64     10.57 o 
  -2   7   8     3417.78     3512.40    106.47 o 
  -1   7   8      463.59      492.80     45.79 o 
   0   7   8      515.81      549.42     51.54 o 
   1   7   8      332.52      329.42     36.98 o 
   2   7   8     1871.04     1852.34     75.05 o 
   3   7   8      656.70      593.30     58.20 o 
   4   7   8     8528.42     8287.94    242.57 o 
   5   7   8     4383.03     4476.16    137.73 o 
   6   7   8     4156.51     4241.48    176.97 o 
   7   7   8      319.39      330.04     24.03 o 
   8   7   8      106.42       99.42     14.56 o 
   9   7   8     1372.98     1347.45     55.26 o 
  10   7   8       18.30       40.33     25.19 o 
  11   7   8     2307.85     2374.60    202.23 o 
  13   7   8     1000.37      986.32     97.35 o 
  14   7   8       88.43       78.65     38.17 o 
  15   7   8       77.93       83.95     34.19 o 
  -7   8   8       24.84       52.20     29.80 o 
  -6   8   8       11.53       47.33     23.62 o 
  -5   8   8      282.80      246.02     31.33 o 
  -4   8   8        4.20       27.09     19.29 o 
  -3   8   8     2204.71     2302.53    110.01 o 
  -2   8   8        1.46       29.25     12.16 o 
  -1   8   8      405.64      414.56     33.87 o 
   0   8   8      533.91      526.99     50.50 o 
   1   8   8       81.39      101.87     23.93 o 
   2   8   8      285.99      321.81     29.41 o 
   3   8   8     3370.15     3357.99    183.04 o 
   4   8   8     4834.21     4756.47    145.29 o 
   5   8   8     4300.98     4304.51    133.92 o 
   6   8   8       12.24       31.73     16.68 o 
   7   8   8      322.93      349.38     36.39 o 
   8   8   8     1161.68     1151.62     58.70 o 
   9   8   8      490.28      430.52     47.84 o 
  10   8   8     5009.52     4800.86    236.18 o 
  11   8   8      527.81      600.35     66.99 o 
  12   8   8      842.24      864.20     77.32 o 
  14   8   8       84.96      145.36     46.96 o 
  15   8   8      155.05      130.64     54.99 o 
  -7   9   8        0.66        7.69     17.04 o 
  -6   9   8       23.12       44.59     20.53 o 
  -5   9   8       14.32       47.14     24.25 o 
  -4   9   8      632.38      696.78     77.04 o 
  -3   9   8      182.93      187.13     32.17 o 
  -2   9   8     1342.82     1481.74    147.31 o 
  -1   9   8       24.66       23.92     15.94 o 
   0   9   8      148.23      164.62     27.43 o 
   1   9   8      289.61      330.77     35.71 o 
   2   9   8     6469.34     6655.72    308.03 o 
   3   9   8     1658.31     1627.17     78.44 o 
   4   9   8     3310.93     3532.34    143.54 o 
   5   9   8     1501.29     1513.12     60.31 o 
   6   9   8      198.53      216.83     24.53 o 
   7   9   8       16.89       31.29     17.40 o 
   8   9   8     1679.01     1548.70     67.47 o 
   9   9   8     4033.78     3970.88    158.86 o 
  10   9   8      454.98      441.03     60.85 o 
  11   9   8     2221.85     2503.91    131.68 o 
  12   9   8        0.34       20.31     26.59 o 
  13   9   8        2.36       43.13     45.99 o 
  15   9   8      823.62      783.60    134.12 o 
  -6  10   8        5.92       14.03     20.87 o 
  -5  10   8      480.15      532.94     71.04 o 
  -4  10   8       76.45      124.77     42.92 o 
  -3  10   8      516.46      664.76     73.06 o 
  -2  10   8       96.86       94.57     36.92 o 
  -1  10   8      254.59      230.05     30.74 o 
   0  10   8       51.87       51.08     20.99 o 
   1  10   8     2657.74     2501.01    136.32 o 
   2  10   8     1341.98     1223.60     79.45 o 
   3  10   8     3879.06     4020.53    163.15 o 
   4  10   8      287.88      289.28     44.38 o 
   5  10   8      340.92      330.49     42.32 o 
   6  10   8       25.25       43.79     16.76 o 
   7  10   8     3358.77     3320.59    124.12 o 
   8  10   8     2225.67     2347.43     82.24 o 
   9  10   8     1072.50     1027.43     44.45 o 
  10  10   8      837.84      882.46    135.69 o 
  11  10   8       79.00       72.92     33.08 o 
  12  10   8       33.25       80.46     39.78 o 
  13  10   8       74.63       53.87     39.85 o 
  14  10   8      614.28      592.60     91.42 o 
  -5  11   8      185.47      291.22     53.31 o 
  -4  11   8      260.31      205.03     42.43 o 
  -3  11   8       50.24       37.47     24.01 o 
  -2  11   8        6.25       32.62     20.62 o 
  -1  11   8      103.36      110.47     31.03 o 
   0  11   8     1268.32     1307.85     60.08 o 
   1  11   8       53.76       73.36     25.28 o 
   2  11   8     2446.14     2729.98    143.39 o 
   3  11   8       44.94       41.12     13.84 o 
   4  11   8      613.00      528.53     50.78 o 
   5  11   8       42.44       43.92     16.01 o 
   6  11   8     2352.35     2181.90     79.21 o 
   7  11   8     2969.55     2828.98    139.85 o 
   8  11   8     1985.21     2046.39    131.68 o 
   9  11   8     3062.42     3086.36    129.63 o 
  10  11   8      318.74      374.95     59.25 o 
  11  11   8      413.34      399.02     58.20 o 
  12  11   8        2.68       27.98     26.24 o 
  13  11   8      827.17      766.02     86.25 o 
  14  11   8       19.82       10.96     25.75 o 
  15  11   8      662.75      679.69    127.08 o 
  -4  12   8        4.77       35.43     20.68 o 
  -3  12   8       49.26       54.18     22.59 o 
  -2  12   8        0.13       39.64     22.36 o 
  -1  12   8      316.39      335.81     36.27 o 
   0  12   8        7.61      133.17     86.32 o 
   1  12   8     1007.71      983.05     63.68 o 
   2  12   8       17.02       27.54     11.90 o 
   3  12   8      101.13      122.53     21.37 o 
   4  12   8       13.92       51.15     23.52 o 
   5  12   8     1986.38     2016.08     93.31 o 
   6  12   8      465.83      520.01     36.29 o 
   7  12   8     1885.93     1847.46     93.06 o 
   8  12   8     1301.68     1270.02    201.92 o 
   9  12   8     1796.89     1552.38     70.20 o 
  10  12   8      204.98      216.33     52.20 o 
  11  12   8        8.21       19.06     15.17 o 
  12  12   8      526.71      512.07     68.04 o 
  13  12   8       11.43       12.63     21.14 o 
  14  12   8      816.09      846.13     85.42 o 
  15  12   8       17.36       63.15     34.89 o 
  -3  13   8       22.11       50.79     23.61 o 
  -2  13   8       15.08       48.91     28.23 o 
  -1  13   8        6.34       33.75     23.14 o 
   0  13   8     1553.71     1479.60     71.40 o 
   1  13   8       23.58       35.77     22.13 o 
   2  13   8      771.92      843.52     57.66 o 
   3  13   8        4.89       19.64     13.49 o 
   4  13   8      107.06       99.15     20.77 o 
   5  13   8      258.24      242.01     29.03 o 
   6  13   8     2648.30     2626.85     86.21 o 
   7  13   8      888.57      961.27     50.82 o 
   8  13   8     1299.43     1273.14    135.10 o 
   9  13   8       85.66      108.12     24.12 o 
  10  13   8       45.31       34.70     17.40 o 
  11  13   8     1220.10     1029.98    120.83 o 
  12  13   8       85.84      114.24     38.38 o 
  13  13   8     2056.80     1832.87    123.59 o 
  14  13   8      383.83      355.83     74.25 o 
  -2  14   8        0.29       31.80     20.94 o 
  -1  14   8      290.95      323.62     63.70 o 
   0  14   8       15.92       28.10     26.66 o 
   1  14   8      126.34      113.51     25.65 o 
   2  14   8       49.94       55.99     22.77 o 
   3  14   8       82.72       99.65     38.38 o 
   4  14   8       15.98       21.38     14.77 o 
   5  14   8     2343.55     2402.00    130.11 o 
   6  14   8      812.10      748.22     72.23 o 
   7  14   8      735.84      740.91     59.04 o 
   8  14   8      547.63      496.17     72.85 o 
   9  14   8       12.27       33.72     20.01 o 
  10  14   8       87.55      121.21     24.45 o 
  11  14   8      626.79      554.11     56.25 o 
  12  14   8     1175.24     1132.03     98.40 o 
  13  14   8      669.25      786.81    133.15 o 
  14  14   8      340.87      494.91     81.09 o 
   0  15   8      274.53      254.85     58.62 o 
   1  15   8        7.77       16.36     21.04 o 
   2  15   8        0.29       53.33     38.63 o 
   3  15   8        0.59        7.87     19.94 o 
   4  15   8     1568.93     1576.07    133.01 o 
   5  15   8        6.21       27.08     27.91 o 
   6  15   8      732.44      716.34     69.50 o 
   7  15   8      130.96      122.24     24.44 o 
   8  15   8        4.69       21.32     19.40 o 
   9  15   8      146.00      162.09     31.11 o 
  10  15   8      684.13      615.78     63.22 o 
  11  15   8      596.22      568.45     92.04 o 
  12  15   8      800.44      830.43    135.87 o 
  13  15   8      381.07      281.16     69.57 o 
   2  16   8       10.27       24.41     17.30 o 
   3  16   8      784.68      771.11    105.48 o 
   4  16   8        2.24       22.20     20.50 o 
   5  16   8      157.15      122.96     39.99 o 
   6  16   8      209.98      125.26     39.71 o 
   7  16   8       10.76       28.57     16.40 o 
   8  16   8        3.07       34.95     25.96 o 
   9  16   8      713.14      663.97     54.88 o 
  10  16   8      385.73      285.01     56.63 o 
  11  16   8     1000.86      916.39    115.18 o 
  12  16   8      503.36      478.23     75.79 o 
   4  17   8      390.73      480.39     88.28 o 
   5  17   8       68.07       54.50     33.98 o 
   6  17   8      488.42      603.28     87.65 o 
   7  17   8       49.64      104.95     44.10 o 
   8  17   8      306.30      241.89     66.43 o 
   9  17   8      144.62      137.67     31.72 o 
  10  17   8      576.26      468.06     51.51 o 
  -6 -12   9        0.16       25.43     36.88 o 
  -5 -12   9      983.69      965.67    192.92 o 
  -4 -12   9      186.92      218.09     46.39 o 
  -3 -12   9      201.49      201.18     43.93 o 
  -2 -12   9        0.13       46.19     20.92 o 
  -1 -12   9      327.79      386.18     79.97 o 
   0 -12   9      408.57      410.54     68.18 o 
   1 -12   9      271.49      128.54     43.13 o 
  -7 -11   9       48.08       36.00     22.82 o 
  -6 -11   9     1148.19     1073.74    158.71 o 
  -5 -11   9       17.34       16.20     17.14 o 
  -4 -11   9      464.25      353.00     72.70 o 
  -3 -11   9       65.55       39.06     25.74 o 
  -2 -11   9      401.12      386.67     61.34 o 
  -1 -11   9      258.74      256.17     48.82 o 
   0 -11   9      803.81      821.21     80.95 o 
   1 -11   9      463.35      463.92     61.97 o 
   2 -11   9       95.79      130.43     55.06 o 
   3 -11   9       74.10       67.76     34.68 o 
  -8 -10   9        6.83       54.23     35.27 o 
  -7 -10   9      752.40      671.66    103.07 o 
  -6 -10   9       36.09       39.52     27.95 o 
  -5 -10   9      437.17      460.35     61.15 o 
  -4 -10   9        4.62       36.71     22.37 o 
  -3 -10   9      463.13      427.06     63.74 o 
  -2 -10   9       91.39      102.12     21.54 o 
  -1 -10   9     1778.43     1706.98     73.45 o 
   0 -10   9      182.49      161.98     27.10 o 
   1 -10   9      412.71      429.80     69.23 o 
   2 -10   9        7.67       42.57     24.21 o 
   3 -10   9        0.40       34.12     29.03 o 
   4 -10   9        5.58       29.38     22.82 o 
   5 -10   9      212.57      168.39     48.99 o 
  -9  -9   9      613.39      473.59     83.21 o 
  -8  -9   9     1664.18     1752.75    175.99 o 
  -7  -9   9       60.39       80.03     61.62 o 
  -6  -9   9     1403.74     1520.27     97.65 o 
  -5  -9   9       30.33       32.99     24.22 o 
  -4  -9   9      308.64      278.61     43.49 o 
  -3  -9   9        0.48       54.41     26.19 o 
  -2  -9   9     2512.30     2527.16    120.75 o 
  -1  -9   9      567.04      490.65     55.20 o 
   0  -9   9      862.14      902.20     60.59 o 
   1  -9   9      596.18      574.73     53.99 o 
   2  -9   9       87.78       82.10     21.56 o 
   3  -9   9       64.52       96.37     36.29 o 
   4  -9   9      302.75      302.44     53.11 o 
   5  -9   9      413.50      349.20     50.17 o 
 -10  -8   9      286.68      257.10     73.03 o 
  -9  -8   9      858.41      896.49    140.82 o 
  -8  -8   9      224.19      266.92     48.24 o 
  -7  -8   9     1535.09     1713.13    103.70 o 
  -6  -8   9       23.60       12.87     24.63 o 
  -5  -8   9       52.72       84.36     35.42 o 
  -4  -8   9        5.31       23.91     29.04 o 
  -3  -8   9     2028.53     2111.64    127.95 o 
  -2  -8   9      151.22      155.20     36.82 o 
  -1  -8   9     1930.97     2069.58    110.19 o 
   0  -8   9       56.22       52.01     22.35 o 
   1  -8   9        3.62       25.52     15.04 o 
   2  -8   9       22.33       59.95     26.03 o 
   3  -8   9      555.87      527.88     36.29 o 
   4  -8   9      378.94      386.25     50.94 o 
   5  -8   9      134.68      136.29     37.40 o 
 -10  -7   9      333.35      358.27     83.91 o 
  -9  -7   9      191.07      227.27     48.35 o 
  -8  -7   9      933.84      928.22     71.10 o 
  -7  -7   9       65.25       52.30     27.33 o 
  -6  -7   9       85.49       99.09     34.41 o 
  -5  -7   9        2.39       17.74     23.15 o 
  -4  -7   9     3836.91     4153.54    213.61 o 
  -3  -7   9       97.71      150.05     31.33 o 
  -2  -7   9     4194.44     4512.54    488.00 o 
  -1  -7   9       87.66       87.74     51.05 o 
   0  -7   9      139.13      179.30     32.27 o 
   1  -7   9      245.62      176.17     33.02 o 
   2  -7   9      719.70      722.73     51.83 o 
   3  -7   9     1411.72     1378.04     70.69 o 
   4  -7   9      977.57      990.47     54.69 o 
   5  -7   9      766.15      880.04     80.11 o 
   6  -7   9      120.77      135.45     32.45 o 
   7  -7   9       22.06      -12.14     21.98 o 
   8  -7   9       79.19       43.34     39.64 o 
   9  -7   9      106.64       63.22     47.52 o 
 -10  -6   9      238.48      284.79     64.34 o 
  -9  -6   9     1059.67     1062.85     77.24 o 
  -8  -6   9        9.51       68.32     37.54 o 
  -7  -6   9       14.11       40.78     28.41 o 
  -6  -6   9       88.47      116.67     29.29 o 
  -5  -6   9     1058.60     1082.28     66.85 o 
  -4  -6   9        0.28       25.39     18.61 o 
  -3  -6   9     3470.62     3646.57    118.49 o 
  -2  -6   9       12.93       25.87     35.55 o 
  -1  -6   9      207.03      226.34     30.43 o 
   0  -6   9      238.20      233.43     37.90 o 
   1  -6   9      542.65      571.88     53.52 o 
   2  -6   9      858.55      865.17     56.10 o 
   3  -6   9     1482.58     1606.74     76.67 o 
   4  -6   9      812.52      797.93     39.55 o 
   5  -6   9      760.02      786.74     54.29 o 
   6  -6   9        5.34       29.52     26.24 o 
   9  -6   9        8.90        3.84     20.73 o 
 -11  -5   9      458.72      442.83     66.92 o 
 -10  -5   9      656.56      640.76    115.32 o 
  -9  -5   9      564.53      539.85     84.16 o 
  -8  -5   9      136.55      106.98     27.73 o 
  -7  -5   9        6.46       33.27     21.27 o 
  -6  -5   9     1017.32     1068.07     58.36 o 
  -5  -5   9      241.47      231.98     21.94 o 
  -4  -5   9     4413.91     4696.76    309.38 o 
  -3  -5   9       16.53       32.09     24.16 o 
  -2  -5   9       51.64       47.64      9.15 o 
  -1  -5   9      180.41      183.33     29.40 o 
   0  -5   9      895.97      919.19     68.11 o 
   1  -5   9       21.41       27.27     18.84 o 
   2  -5   9     5859.93     6232.53    216.97 o 
   3  -5   9      869.80      903.71     64.47 o 
   4  -5   9     1226.78     1365.16     49.45 o 
   5  -5   9       46.91       66.19     18.25 o 
   6  -5   9       24.37       29.65     12.42 o 
   7  -5   9      146.56       75.16     46.55 o 
   8  -5   9        4.26       10.12     20.17 o 
   9  -5   9      231.97      123.80     66.85 o 
  10  -5   9      145.37       58.55     64.20 o 
 -11  -4   9      110.11       74.31     30.60 o 
 -10  -4   9      102.31      105.69     26.83 o 
  -9  -4   9      140.77      139.38     28.21 o 
  -8  -4   9      243.61      167.46     25.05 o 
  -7  -4   9     1291.97     1197.32     60.04 o 
  -6  -4   9      563.03      596.32     32.19 o 
  -5  -4   9     5966.86     5762.14    124.63 o 
  -4  -4   9      807.45      757.42     50.84 o 
  -3  -4   9     2958.81     2806.71    198.89 o 
  -2  -4   9       44.63       41.91     19.70 o 
  -1  -4   9        3.04       37.36     21.29 o 
   0  -4   9        0.67        6.91     26.24 o 
   1  -4   9     5926.20     6341.77    200.22 o 
   2  -4   9      489.19      470.62     57.26 o 
   3  -4   9     1642.70     1647.83     94.14 o 
   4  -4   9        0.56       17.00     12.21 o 
   5  -4   9       13.80       12.40     11.04 o 
   6  -4   9      185.07      181.04     18.98 o 
   7  -4   9     1190.09     1108.52     70.69 o 
   9  -4   9      531.85      662.25     83.95 o 
  10  -4   9      299.80      247.94    110.75 o 
  11  -4   9       81.67       30.01     48.50 o 
 -11  -3   9      133.72      105.40     22.88 o 
 -10  -3   9       76.95       79.65     22.08 o 
  -9  -3   9       28.27       36.85     16.58 o 
  -8  -3   9      320.41      333.36     39.11 o 
  -7  -3   9     1120.57     1158.72    123.76 o 
  -6  -3   9     2352.31     2460.11    124.18 o 
  -5  -3   9      453.93      478.67     64.14 o 
  -4  -3   9     2916.80     2939.67     97.48 o 
  -3  -3   9      115.94      114.86     16.78 o 
  -2  -3   9       65.73       69.68     21.80 o 
  -1  -3   9      291.28      258.90     54.12 o 
   0  -3   9     6478.79     6619.81    212.65 o 
   1  -3   9      888.66      914.76     58.89 o 
   2  -3   9     4797.84     5036.50    166.22 o 
   3  -3   9     1053.40      995.12     66.22 o 
   4  -3   9        0.65       12.06     13.55 o 
   5  -3   9       48.13       40.53     12.83 o 
   6  -3   9     1627.69     1644.81     60.10 o 
   7  -3   9      750.98      722.76     40.66 o 
   8  -3   9      611.36      588.77    200.14 o 
   9  -3   9      438.02      373.06    128.33 o 
  10  -3   9       94.29       79.00     53.80 o 
  11  -3   9       48.96       36.29     42.50 o 
  12  -3   9       22.84        2.86     24.56 o 
 -11  -2   9       25.86        4.75     13.10 o 
 -10  -2   9        0.38       22.21     15.64 o 
  -9  -2   9      299.67      267.85     32.23 o 
  -8  -2   9      513.58      513.78     34.37 o 
  -7  -2   9     2538.14     2404.60     68.91 o 
  -6  -2   9     1062.07     1056.48     46.97 o 
  -5  -2   9     1182.71     1162.38     56.87 o 
  -4  -2   9        3.97       28.01     13.81 o 
  -3  -2   9      590.47      512.35     35.41 o 
  -2  -2   9      455.15      376.88     82.52 o 
  -1  -2   9     7786.69     8479.33    246.20 o 
   0  -2   9      215.78      246.15     26.62 o 
   1  -2   9     9026.10     9502.77    271.20 o 
   2  -2   9       56.59       54.92     26.66 o 
   3  -2   9      363.78      327.26     30.50 o 
   4  -2   9     1151.29     1141.32     99.06 o 
   5  -2   9     1925.57     2123.75     98.14 o 
   6  -2   9     3175.05     3092.96    134.68 o 
   7  -2   9      800.06      753.20     45.33 o 
   8  -2   9      692.17      691.09    127.66 o 
   9  -2   9       61.70       83.74     34.05 o 
  10  -2   9       27.93       36.17     17.44 o 
  11  -2   9      163.45      195.88     71.74 o 
  12  -2   9       77.51       22.54     41.10 o 
 -11  -1   9        8.99       51.48     25.53 o 
 -10  -1   9       56.47       41.40     15.49 o 
  -9  -1   9      197.48      228.62     27.75 o 
  -8  -1   9      660.36      693.01     40.56 o 
  -7  -1   9      488.75      552.65     33.06 o 
  -6  -1   9     2307.86     2270.72    102.30 o 
  -5  -1   9      537.11      508.30     43.37 o 
  -4  -1   9       44.72       52.92     17.01 o 
  -3  -1   9      289.67      271.60     23.41 o 
  -2  -1   9     4157.11     4213.62    147.29 o 
  -1  -1   9      259.19      276.24     27.60 o 
   0  -1   9     9983.27     9987.95    355.37 o 
   2  -1   9      237.66      262.96     28.44 o 
   3  -1   9       17.22       33.62     14.66 o 
   4  -1   9     2359.93     2413.94    114.86 o 
   5  -1   9      950.66      863.86     60.71 o 
   6  -1   9      832.81      765.33     62.11 o 
   7  -1   9      815.76      771.40     35.11 o 
   8  -1   9      666.44      685.60     89.43 o 
   9  -1   9      308.43      305.80     63.65 o 
  10  -1   9      100.41       83.74     49.69 o 
  11  -1   9      315.38      283.49     33.37 o 
  12  -1   9       26.94       23.52     23.31 o 
  13  -1   9       96.53       83.74     58.13 o 
 -10   0   9      156.16      130.19     28.79 o 
  -9   0   9      118.22      123.12     21.47 o 
  -8   0   9      476.24      488.70     33.44 o 
  -7   0   9      174.49      196.63     22.30 o 
  -6   0   9       67.82       79.09     19.32 o 
  -5   0   9       94.50       66.73     13.62 o 
  -4   0   9     1312.71     1189.57    109.80 o 
  -3   0   9      917.29      944.97     49.14 o 
  -2   0   9      820.71      792.00     67.50 o 
   0   0   9        9.72        5.58     24.63 o 
   1   0   9      521.92      544.88     48.00 o 
   2   0   9        7.28       18.14     11.51 o 
   3   0   9     2290.20     2679.71     96.14 o 
   4   0   9       56.22       64.39     14.32 o 
   5   0   9     6399.60     6704.96    194.61 o 
   6   0   9      221.22      257.89     29.25 o 
   7   0   9     2724.62     2801.04    101.97 o 
   8   0   9       74.11       56.40     15.00 o 
   9   0   9      323.36      229.03     33.91 o 
  10   0   9      603.77      492.74     45.22 o 
  11   0   9       11.40       13.47     16.05 o 
  12   0   9      602.96      542.18     58.02 o 
  13   0   9       86.10       62.88     47.80 o 
 -10   1   9      136.12      119.75     36.25 o 
  -9   1   9      743.08      851.40     69.67 o 
  -8   1   9       26.77       38.71     17.95 o 
  -7   1   9      446.12      489.95     34.64 o 
  -6   1   9       11.26       37.91     18.15 o 
  -5   1   9       74.84       96.19     17.32 o 
  -4   1   9     1188.86     1151.57     89.05 o 
  -3   1   9     1801.23     1863.33    106.21 o 
  -2   1   9    10784.81    10838.72    302.48 o 
  -1   1   9      875.36      958.17     97.38 o 
   0   1   9     1729.90     1675.28     73.80 o 
   1   1   9        0.73       20.01     13.39 o 
   2   1   9      337.76      392.77     33.52 o 
   3   1   9       26.87       21.35      7.38 o 
   4   1   9     8040.70     8130.52    145.65 o 
   5   1   9      118.01      121.43     13.77 o 
   6   1   9     3307.89     3253.36    228.80 o 
   7   1   9      653.11      584.58     48.42 o 
   8   1   9       65.27       70.20     24.49 o 
   9   1   9      295.46      319.83     40.23 o 
  10   1   9      766.29      813.00     56.28 o 
  11   1   9      974.34      951.82    132.28 o 
  12   1   9      890.54      981.30    143.96 o 
  13   1   9      208.47      199.78     58.86 o 
  14   1   9       16.03       36.15     47.38 o 
 -10   2   9      422.66      423.94     54.41 o 
  -9   2   9       68.05       55.32     16.49 o 
  -8   2   9      539.08      738.13     54.85 o 
  -7   2   9      521.41      530.57     33.82 o 
  -6   2   9       50.84       48.88     17.17 o 
  -5   2   9      312.67      339.40     28.02 o 
  -4   2   9     1142.83     1204.28     53.05 o 
  -3   2   9     6380.94     6670.75    168.18 o 
  -2   2   9      885.57      765.67     90.16 o 
  -1   2   9      708.39      660.28     55.86 o 
   0   2   9       15.44       38.33     18.32 o 
   1   2   9     2146.07     2318.08    122.09 o 
   2   2   9       21.99       50.72     13.80 o 
   3   2   9    19915.51    21156.83    311.88 o 
   4   2   9     1055.21     1100.83     67.79 o 
   5   2   9     3740.38     3620.67    195.36 o 
   6   2   9      145.16      141.50     18.98 o 
   7   2   9       45.28       27.32     12.58 o 
   8   2   9      660.71      600.42     62.81 o 
   9   2   9     2163.07     2329.31    119.19 o 
  10   2   9      806.25      823.40     50.66 o 
  11   2   9      711.57      821.55     59.35 o 
  12   2   9       36.45       70.76     22.57 o 
  13   2   9       20.01       10.54     21.07 o 
  14   2   9      153.65       50.94     65.18 o 
 -10   3   9        0.43       23.29     23.77 o 
  -9   3   9      124.48      122.03     26.11 o 
  -8   3   9       57.25       50.88     17.96 o 
  -7   3   9        0.81       29.85     13.63 o 
  -6   3   9      164.36      172.70     26.20 o 
  -5   3   9      614.28      714.75     63.73 o 
  -4   3   9     2559.82     2699.14     89.35 o 
  -3   3   9     1259.16     1421.77     74.58 o 
  -2   3   9     2453.18     2525.38    108.48 o 
  -1   3   9      204.69      221.94     21.56 o 
   0   3   9      170.86      175.30     24.29 o 
   1   3   9       79.28      187.16     26.57 o 
   2   3   9    21352.99    22444.04    234.79 o 
   3   3   9       13.62       27.18     13.12 o 
   4   3   9    10967.50    11662.21    186.22 o 
   5   3   9       66.93       74.36     11.07 o 
   6   3   9     1402.71     1413.78     60.47 o 
   7   3   9      402.71      373.42     44.01 o 
   9   3   9     2131.17     2151.22    126.10 o 
  10   3   9      928.28      964.48     70.62 o 
  11   3   9      521.43      531.88     42.62 o 
  12   3   9      169.22      149.41     28.87 o 
  13   3   9        1.48       29.65     18.56 o 
  14   3   9       62.02       75.51     47.59 o 
  15   3   9      397.87      412.21     90.58 o 
  -9   4   9       28.03       25.18     19.84 o 
  -8   4   9        3.68       38.04     23.08 o 
  -7   4   9      148.92      140.15     31.04 o 
  -6   4   9      739.99      693.56     37.07 o 
  -5   4   9      803.40      880.35     45.18 o 
  -4   4   9     1396.07     1478.17     62.27 o 
  -3   4   9      809.92      909.41     37.85 o 
  -2   4   9      756.80      741.84     47.37 o 
  -1   4   9      216.76      212.28     33.64 o 
   0   4   9      356.03      361.64     35.88 o 
   1   4   9     6428.58     6614.96    128.53 o 
   2   4   9      117.78      121.98     43.89 o 
   3   4   9     2003.10     1942.61     86.60 o 
   4   4   9       31.49       41.99      9.66 o 
   5   4   9     1286.25     1359.72     59.88 o 
   6   4   9       14.21       24.82     10.01 o 
   7   4   9     5935.76     5800.82    182.69 o 
   8   4   9      429.38      447.24     52.20 o 
  10   4   9     1047.29     1052.76     70.41 o 
  11   4   9      397.60      457.71     50.73 o 
  12   4   9       30.99       46.20     32.38 o 
  13   4   9       36.15       43.28     17.79 o 
  14   4   9       38.37       70.28     26.13 o 
  15   4   9      157.25      123.71     36.71 o 
  -9   5   9      144.38      127.84     37.61 o 
  -8   5   9       16.64       30.56     21.19 o 
  -7   5   9      307.00      348.80     42.91 o 
  -6   5   9       16.15       43.03     17.00 o 
  -5   5   9      762.97      848.33     50.49 o 
  -4   5   9     1545.53     1496.98     47.76 o 
  -3   5   9        3.85       17.55     13.34 o 
  -2   5   9      566.73      624.66     48.49 o 
  -1   5   9     1605.03     1594.04     75.18 o 
   0   5   9     4926.37     4993.54    155.77 o 
   1   5   9     1558.47     1582.93     66.42 o 
   2   5   9     7773.67     7713.07    152.37 o 
   3   5   9      319.88      353.91     26.61 o 
   4   5   9     2632.98     2743.10     96.50 o 
   5   5   9        4.41       23.35     10.43 o 
   6   5   9     6638.55     6667.76    375.61 o 
   7   5   9      358.75      347.60     22.98 o 
   8   5   9     1872.05     1778.19     74.77 o 
   9   5   9       17.49       64.41     25.12 o 
  11   5   9       19.37       54.71     31.05 o 
  12   5   9        0.34       49.62     32.10 o 
  13   5   9      195.62      242.71     50.87 o 
  14   5   9       59.20      137.82     54.08 o 
  15   5   9      336.55      326.94     65.18 o 
  -8   6   9       81.66       65.45     23.20 o 
  -7   6   9        3.00       13.63     15.51 o 
  -6   6   9      495.34      526.96     50.77 o 
  -5   6   9      430.94      414.95     30.48 o 
  -4   6   9      844.82      852.36     84.96 o 
  -3   6   9        7.11       30.72     12.47 o 
  -2   6   9      355.33      339.38     34.27 o 
  -1   6   9       62.02       45.30     15.96 o 
   0   6   9     3341.50     3658.11    116.82 o 
   1   6   9     6425.13     6999.28    280.53 o 
   2   6   9     1154.59     1183.67     54.96 o 
   3   6   9     2009.49     2048.16     80.20 o 
   4   6   9       42.45       60.26     13.39 o 
   5   6   9     2222.23     2259.81     92.32 o 
   6   6   9       31.19       32.49     10.37 o 
   7   6   9     8153.96     7554.57    766.33 o 
   8   6   9     1418.07     1496.83    110.33 o 
   9   6   9     4499.14     4190.10    213.29 o 
  10   6   9      183.32      165.67     35.38 o 
  12   6   9      542.92      545.29     66.64 o 
  13   6   9      760.87      776.48     76.90 o 
  14   6   9      614.09      507.40     80.11 o 
  15   6   9      355.02      386.60     79.90 o 
  -8   7   9       38.41       50.84     24.02 o 
  -7   7   9      653.61      760.84     60.99 o 
  -6   7   9      135.66      138.72     25.58 o 
  -5   7   9      431.26      480.29     66.92 o 
  -4   7   9       28.06       34.04     15.78 o 
  -3   7   9       24.93       54.40     25.02 o 
  -2   7   9      585.16      535.92     28.02 o 
  -1   7   9       36.72       31.01     14.84 o 
   0   7   9     3201.34     3436.37    132.65 o 
   1   7   9       59.70       68.90     22.91 o 
   2   7   9     1810.56     1719.80     78.52 o 
   3   7   9       55.51       43.45     19.57 o 
   4   7   9     2230.34     2268.01     94.63 o 
   5   7   9       38.58       27.73     10.32 o 
   6   7   9    10200.33    10280.73    308.94 o 
   7   7   9      146.90      143.31     19.41 o 
   8   7   9     3196.70     3067.52    114.36 o 
   9   7   9       37.74       63.48     11.11 o 
  10   7   9       67.70       64.13     27.01 o 
  11   7   9      174.11      220.66     41.24 o 
  13   7   9      970.67      972.99     89.39 o 
  14   7   9      460.70      538.66     82.90 o 
  15   7   9      126.22      147.52     51.01 o 
  -7   8   9      265.91      222.61     39.44 o 
  -6   8   9      367.47      396.44     42.91 o 
  -5   8   9       57.35       17.61     19.09 o 
  -4   8   9       72.89       63.76     44.59 o 
  -3   8   9       59.94       74.31     26.19 o 
  -2   8   9     1095.57     1201.20     64.35 o 
  -1   8   9     2328.58     2309.47     67.55 o 
   0   8   9     2316.05     2468.17    124.32 o 
   1   8   9      976.77     1060.76    112.81 o 
   2   8   9      189.15      190.82     24.23 o 
   3   8   9     1151.77     1256.04    101.88 o 
   4   8   9       20.44       35.25     20.46 o 
   5   8   9     9179.04     9252.77    359.14 o 
   6   8   9      165.99      191.61     22.76 o 
   7   8   9     5234.41     5212.79    163.14 o 
   8   8   9       26.05       21.40     10.88 o 
   9   8   9       35.16       59.21     19.36 o 
  10   8   9      252.43      284.16     45.64 o 
  11   8   9     1897.04     1915.14    143.61 o 
  12   8   9      564.01      591.70     64.62 o 
  14   8   9      209.50      205.58     46.34 o 
  15   8   9       14.59       20.80     28.75 o 
  -6   9   9       27.29       33.50     23.14 o 
  -5   9   9        5.96       40.24     21.62 o 
  -4   9   9      211.61      302.37     76.66 o 
  -3   9   9      507.81      553.25     58.03 o 
  -2   9   9      616.70      709.32     49.37 o 
  -1   9   9     1537.19     1636.54     88.63 o 
   0   9   9     1063.29     1132.18     89.41 o 
   1   9   9       46.27       62.48     29.52 o 
   2   9   9       21.44       38.78     17.59 o 
   3   9   9      154.99      170.10     30.28 o 
   4   9   9     6146.99     5978.83    278.93 o 
   5   9   9      210.14      195.65     26.38 o 
   6   9   9     1545.18     1523.94     74.21 o 
   7   9   9      231.12      270.44     25.73 o 
   8   9   9       28.93       53.29     16.40 o 
   9   9   9       75.40       57.42     21.63 o 
  10   9   9     2445.31     2544.53    201.71 o 
  11   9   9      240.81      239.78     47.73 o 
  12   9   9     2241.27     2430.50    168.04 o 
  13   9   9       45.75      102.02     38.94 o 
  15   9   9       14.34       70.97     39.15 o 
  -5  10   9      133.34       40.27     24.18 o 
  -4  10   9      381.27      468.46     50.40 o 
  -3  10   9        1.08       30.66     19.80 o 
  -2  10   9      843.60      914.51     61.78 o 
  -1  10   9      730.62      786.56     50.75 o 
   0  10   9      124.48      124.67     29.22 o 
   1  10   9        3.49       20.52     28.54 o 
   2  10   9      850.06      743.67     69.78 o 
   3  10   9     1997.32     1907.39     72.62 o 
   4  10   9     2155.86     2093.23     86.75 o 
   5  10   9     1727.42     1698.94     96.25 o 
   6  10   9      720.91      717.58     42.08 o 
   7  10   9      312.65      347.85     33.63 o 
   8  10   9       33.24       51.33     16.60 o 
   9  10   9     2416.57     2526.83    168.21 o 
  10  10   9       67.11       56.94     42.29 o 
  11  10   9     2597.54     2699.09    159.80 o 
  12  10   9      619.90      676.97     79.69 o 
  13  10   9     1035.19     1002.93    101.67 o 
  14  10   9       42.62       77.25     36.22 o 
  -5  11   9       59.97       34.51     23.39 o 
  -4  11   9       48.10       46.60     30.91 o 
  -3  11   9      707.79      771.27     74.75 o 
  -2  11   9      330.26      323.52     36.89 o 
  -1  11   9        9.37       25.30     20.03 o 
   0  11   9       17.21       45.37     21.20 o 
   1  11   9      438.05      387.65     46.63 o 
   2  11   9     1015.77      997.77     43.48 o 
   3  11   9      934.50      913.10     43.09 o 
   4  11   9     2415.73     2440.55    130.60 o 
   5  11   9      153.77      190.22     28.33 o 
   6  11   9      989.55     1016.52     57.92 o 
   7  11   9        2.24       17.47     17.31 o 
   8  11   9      889.01      978.76     49.64 o 
   9  11   9      117.83      113.66     21.04 o 
  10  11   9     2892.67     3026.71    136.57 o 
  11  11   9       50.92       91.35     43.89 o 
  12  11   9      519.18      531.89    126.80 o 
  13  11   9       14.96       14.86     18.70 o 
  14  11   9      279.85      280.88     86.95 o 
  15  11   9       58.68       99.30     49.55 o 
  -4  12   9      175.60      195.15     51.99 o 
  -3  12   9      278.16      169.77     43.02 o 
  -2  12   9       83.15       68.60     29.83 o 
  -1  12   9        1.02       21.35     23.31 o 
   0  12   9        4.53       19.40     19.34 o 
   1  12   9      632.42      531.84     70.66 o 
   2  12   9      738.77      716.47     37.93 o 
   3  12   9     2515.81     2444.84     81.29 o 
   4  12   9      233.43      240.58     27.58 o 
   5  12   9      704.98      687.68     82.38 o 
   6  12   9        3.13       27.91     21.31 o 
   7  12   9      978.72      977.75     50.85 o 
   8  12   9      111.32      126.77     31.47 o 
   9  12   9     3624.24     3921.95    243.30 o 
  10  12   9        0.57       29.95     17.67 o 
  11  12   9     1729.02     1533.64    133.98 o 
  12  12   9       42.48       28.54     27.08 o 
  13  12   9      159.05      235.87     50.94 o 
  14  12   9      734.66      674.46    118.77 o 
  15  12   9      493.51      431.33    161.97 o 
  -3  13   9      164.41      216.05     60.01 o 
  -2  13   9        2.38       23.57     17.08 o 
  -1  13   9        1.49       27.21     18.69 o 
   0  13   9       70.13       97.38     27.00 o 
   1  13   9      486.25      479.66     43.86 o 
   2  13   9      834.52      752.55     77.53 o 
   3  13   9      470.05      435.80     34.97 o 
   4  13   9      637.00      565.23     39.69 o 
   5  13   9        3.06       19.97     14.24 o 
   6  13   9       53.54       70.22     25.65 o 
   7  13   9       50.21       58.31     25.82 o 
   8  13   9     2821.35     2844.92    117.86 o 
   9  13   9       13.34       25.07     16.76 o 
  10  13   9     1722.14     1808.93    145.78 o 
  11  13   9       46.73       48.99     33.01 o 
  12  13   9       87.93       53.24     42.92 o 
  13  13   9        2.58       28.54     26.66 o 
  14  13   9      636.89      748.78    130.57 o 
  -1  14   9       32.80       20.49     21.11 o 
   0  14   9      465.10      510.01     51.81 o 
   1  14   9      518.47      599.85     66.58 o 
   2  14   9      587.38      575.62     78.05 o 
   3  14   9       74.45       59.53     41.94 o 
   4  14   9       36.00       21.42     16.54 o 
   5  14   9      256.01      231.86     42.39 o 
   6  14   9      136.14      144.85     32.83 o 
   7  14   9     1510.82     1388.41     83.64 o 
   8  14   9      301.19      263.52     80.15 o 
   9  14   9     1244.84     1184.43     76.15 o 
  10  14   9       18.45       12.21     20.45 o 
  11  14   9       28.66       51.13     22.53 o 
  12  14   9       32.21       43.48     33.36 o 
  13  14   9      427.33      475.30     87.93 o 
  14  14   9       10.08       23.10     42.71 o 
   0  15   9       58.81       34.32     52.20 o 
   1  15   9      433.43      464.47     60.87 o 
   2  15   9      138.69      120.93     27.22 o 
   3  15   9       35.12       50.99     26.18 o 
   4  15   9      145.26      163.71     48.15 o 
   5  15   9      434.50      391.63     62.04 o 
   6  15   9      629.33      656.91     58.05 o 
   7  15   9      529.21      487.53     77.53 o 
   8  15   9     1549.51     1482.29     88.20 o 
   9  15   9       43.19       57.85     30.70 o 
  10  15   9        0.58       39.92     34.89 o 
  11  15   9       28.94       51.03     24.60 o 
  12  15   9      898.04     1003.91    160.64 o 
  13  15   9       39.18       26.66     56.94 o 
   2  16   9        8.77       19.87     17.07 o 
   3  16   9       21.17       18.08     19.37 o 
   4  16   9      227.95      229.00     47.46 o 
   5  16   9      380.02      428.54     73.55 o 
   6  16   9      444.74      461.55     65.32 o 
   7  16   9     1493.75     1495.44     71.74 o 
   8  16   9       76.62      102.37     39.78 o 
   9  16   9      143.76       82.48     24.63 o 
  10  16   9        1.60       21.70     28.96 o 
  11  16   9      202.33       91.50     25.85 o 
   5  17   9      550.47      617.80     99.93 o 
   6  17   9     1049.21     1000.21    121.84 o 
   7  17   9      116.39       67.06     35.03 o 
   8  17   9       19.92       35.87     27.63 o 
   9  17   9        0.81        9.80     15.76 o 
  -6 -11  10       82.73      113.42     44.05 o 
  -5 -11  10      432.97      309.85     65.91 o 
  -4 -11  10      400.42      428.77     89.64 o 
  -3 -11  10      357.37      278.77     57.33 o 
  -2 -11  10       86.23       46.59     27.25 o 
  -1 -11  10        0.05       19.37     23.94 o 
   0 -11  10       49.86       29.45     34.61 o 
   1 -11  10      110.21       84.93     37.47 o 
   2 -11  10      406.01      428.26     68.81 o 
  -7 -10  10      116.43      104.35     37.21 o 
  -6 -10  10      926.04     1033.54    154.72 o 
  -5 -10  10      747.81      725.96     76.99 o 
  -4 -10  10      411.06      396.60     56.11 o 
  -3 -10  10      586.74      518.71     76.48 o 
  -2 -10  10        0.18       34.68     19.51 o 
  -1 -10  10       34.24       30.47     20.35 o 
   0 -10  10      152.43      124.22     25.83 o 
   1 -10  10      965.34      957.29     88.83 o 
   2 -10  10       39.36       23.38     20.38 o 
   3 -10  10      689.50      678.58    116.47 o 
   4 -10  10        4.77       19.54     22.05 o 
  -8  -9  10      263.27      238.93     58.29 o 
  -7  -9  10      887.15      871.32    134.65 o 
  -6  -9  10      863.87      925.15     87.92 o 
  -5  -9  10     1236.98     1328.56    107.32 o 
  -4  -9  10     1154.08     1145.20     88.11 o 
  -3  -9  10       45.24       48.07     27.48 o 
  -2  -9  10        6.46       64.27     25.43 o 
  -1  -9  10      255.57      252.48     38.67 o 
   0  -9  10      831.16      812.37    102.93 o 
   1  -9  10       13.42       32.27     18.11 o 
   2  -9  10      404.97      420.29     39.64 o 
   3  -9  10       83.64       65.11     55.48 o 
   4  -9  10        3.99       36.92     21.91 o 
   5  -9  10       87.36       55.34     26.66 o 
  -9  -8  10       27.97       40.98     24.01 o 
  -8  -8  10      303.37      312.99     82.38 o 
  -7  -8  10      136.13      209.92     70.97 o 
  -6  -8  10     1479.55     1500.22    105.25 o 
  -5  -8  10      560.26      548.65     68.53 o 
  -4  -8  10      423.00      395.78     50.30 o 
  -3  -8  10      400.63      343.66     46.86 o 
  -2  -8  10      392.33      334.02     48.17 o 
  -1  -8  10     1243.29     1372.51    109.07 o 
   0  -8  10      377.08      432.48     56.14 o 
   1  -8  10     2433.71     2499.22    117.79 o 
   2  -8  10      250.03      244.97     30.63 o 
   3  -8  10       12.74       61.73     19.67 o 
   4  -8  10       10.45       20.38     20.03 o 
   5  -8  10      824.07      852.83    107.12 o 
  -9  -7  10      438.33      432.22     60.31 o 
  -8  -7  10      104.17      115.78     34.37 o 
  -7  -7  10     1684.22     1732.53    105.15 o 
  -6  -7  10      277.96      286.55     40.96 o 
  -5  -7  10      176.47      168.20     34.39 o 
  -4  -7  10      345.41      389.96     64.44 o 
  -3  -7  10      273.66      236.08     38.34 o 
  -2  -7  10      883.08      990.63     73.45 o 
  -1  -7  10      744.09      716.33     65.95 o 
   0  -7  10     3385.99     3496.24    113.13 o 
   1  -7  10      299.94      321.74     38.91 o 
   2  -7  10       15.28       21.70     12.60 o 
   3  -7  10       38.86       50.70     17.68 o 
   4  -7  10      284.16      288.87     31.11 o 
   5  -7  10       38.26       75.09     27.70 o 
 -10  -6  10      346.37      339.08     79.34 o 
  -9  -6  10       77.44      114.35     35.02 o 
  -8  -6  10     2144.76     2164.64    124.08 o 
  -7  -6  10      219.32      222.92     39.18 o 
  -6  -6  10      562.61      615.57     55.01 o 
  -5  -6  10       14.14       19.90     21.93 o 
  -4  -6  10      532.23      556.27     44.88 o 
  -3  -6  10       58.62      111.50     26.24 o 
  -2  -6  10     2343.68     2481.62    116.97 o 
  -1  -6  10     3107.86     3014.87    132.89 o 
   0  -6  10      196.63      220.13     36.42 o 
   1  -6  10        1.62       18.98     14.17 o 
   2  -6  10        6.41       26.32     16.30 o 
   3  -6  10      196.68      199.81     32.03 o 
   4  -6  10       55.13       64.66     16.35 o 
   5  -6  10      878.44      840.13     74.08 o 
   6  -6  10        1.58       15.28     15.77 o 
   9  -6  10       22.15       35.24     28.33 o 
 -10  -5  10       14.06       39.50     32.03 o 
  -9  -5  10     1003.23      978.23     91.14 o 
  -8  -5  10       33.93       74.93     34.81 o 
  -7  -5  10      689.28      697.56     56.49 o 
  -6  -5  10       79.47       85.93     37.86 o 
  -5  -5  10      310.13      291.04     36.48 o 
  -4  -5  10        5.74       21.72     20.04 o 
  -3  -5  10     3310.11     3510.96    117.75 o 
  -2  -5  10     3784.48     3890.98    123.85 o 
  -1  -5  10     1254.33     1272.04     78.87 o 
   0  -5  10      632.62      603.46     52.35 o 
   1  -5  10        1.11       17.64     18.56 o 
   2  -5  10       99.25       76.74     19.48 o 
   3  -5  10      483.33      507.67     50.81 o 
   4  -5  10     3130.93     3328.59    154.57 o 
   5  -5  10       76.07       82.37     18.06 o 
   6  -5  10      723.19      828.00     39.35 o 
   9  -5  10        1.64        5.58     19.61 o 
  10  -5  10       45.31       35.66     32.03 o 
 -10  -4  10      509.10      497.83     75.37 o 
  -9  -4  10       13.68       11.58     19.94 o 
  -8  -4  10      291.42      314.10     58.13 o 
  -7  -4  10       24.92       46.33     25.23 o 
  -6  -4  10      107.57      108.87     18.89 o 
  -5  -4  10      144.98      121.55     17.47 o 
  -4  -4  10     2926.21     3069.27     80.26 o 
  -3  -4  10     2993.03     2779.35    119.40 o 
  -2  -4  10     3260.82     3208.27    123.68 o 
  -1  -4  10      451.16      394.43     36.33 o 
   0  -4  10     1229.23     1251.43     91.84 o 
   1  -4  10       64.95      112.45     39.64 o 
   2  -4  10       19.08       35.52     25.92 o 
   3  -4  10     1588.91     1726.22     80.01 o 
   4  -4  10      292.75      397.20     38.49 o 
   5  -4  10     1611.96     1730.01    117.17 o 
   6  -4  10        7.20       31.27     31.12 o 
   7  -4  10       27.21        3.56     15.35 o 
   9  -4  10      431.94      464.48     80.18 o 
  10  -4  10       63.60       58.69     36.36 o 
  11  -4  10      917.90      492.32    320.24 o 
 -10  -3  10      188.63      251.02     47.01 o 
  -9  -3  10      970.58      884.35     46.05 o 
  -8  -3  10      114.22       69.33     17.16 o 
  -7  -3  10        2.78       33.04     19.41 o 
  -6  -3  10        0.27       18.64     13.40 o 
  -5  -3  10     2799.21     2777.32     99.14 o 
  -4  -3  10     1091.32     1171.91     40.47 o 
  -3  -3  10     2066.02     1964.96     59.36 o 
  -2  -3  10      283.69      327.66     36.55 o 
  -1  -3  10      225.62      188.68     27.20 o 
   0  -3  10      708.22      780.18     82.14 o 
   1  -3  10     1821.70     1988.53     71.58 o 
   2  -3  10    11707.56    12148.02    353.41 o 
   3  -3  10     1537.78     1606.96     73.96 o 
   4  -3  10     2441.14     2561.08     80.43 o 
   5  -3  10      303.82      280.15     54.36 o 
   6  -3  10       16.02       18.28     13.67 o 
   7  -3  10        1.26       16.48      9.82 o 
   9  -3  10       33.18       39.99     33.71 o 
  10  -3  10      347.78      422.54     70.62 o 
  11  -3  10       12.02       17.45     26.80 o 
  12  -3  10       23.39       12.21     27.22 o 
 -10  -2  10      676.82      624.48     63.75 o 
  -9  -2  10       32.31       35.42     16.58 o 
  -8  -2  10       46.75       31.21     16.49 o 
  -7  -2  10       67.92       69.65     21.01 o 
  -6  -2  10     1040.74     1070.57     49.94 o 
  -5  -2  10      267.25      265.66     49.36 o 
  -4  -2  10     4937.81     4881.96    158.93 o 
  -3  -2  10      474.32      487.71     27.92 o 
  -2  -2  10      681.98      634.11     95.74 o 
  -1  -2  10      302.13      363.99     37.95 o 
   0  -2  10     1941.95     1932.62     89.81 o 
   1  -2  10     3905.24     4260.02    148.66 o 
   2  -2  10     3776.12     4045.76    140.72 o 
   3  -2  10     4716.40     5080.66    163.42 o 
   4  -2  10     1276.87     1293.97     90.94 o 
   5  -2  10      985.37      859.96     55.86 o 
   6  -2  10       15.44       27.52     15.88 o 
   7  -2  10     1454.39     1228.83     50.26 o 
   8  -2  10       89.07       74.04     36.08 o 
   9  -2  10     1202.44     1264.13    107.05 o 
  10  -2  10       17.32       20.26     10.12 o 
  11  -2  10        0.70       20.80     22.47 o 
  12  -2  10       29.75       42.29     31.96 o 
 -10  -1  10        2.51       24.86     14.31 o 
  -9  -1  10       30.91       52.53     19.94 o 
  -8  -1  10      192.08      173.55     22.97 o 
  -7  -1  10      959.55      987.21     47.49 o 
  -6  -1  10        0.82       26.68     16.24 o 
  -5  -1  10     2322.39     2438.34    132.13 o 
  -4  -1  10        1.14       17.40     12.17 o 
  -3  -1  10      126.59      144.31     17.60 o 
  -2  -1  10        0.30       39.43     21.21 o 
  -1  -1  10      510.29      540.80     40.01 o 
   0  -1  10     1610.54     1785.34     84.49 o 
   1  -1  10     4642.79     4969.46    166.98 o 
   2  -1  10     1531.22     1526.17     60.49 o 
   3  -1  10      142.25      162.04     26.75 o 
   4  -1  10       79.01      108.28     18.02 o 
   5  -1  10      713.22      756.30     63.34 o 
   6  -1  10      936.53      951.87    116.74 o 
   7  -1  10      208.08      211.87     21.02 o 
   8  -1  10     2996.33     3216.33    186.67 o 
   9  -1  10      266.59      277.39     89.53 o 
  10  -1  10      201.91      191.77     53.80 o 
  11  -1  10        4.61       16.29      9.39 o 
  12  -1  10       60.13       47.52     38.31 o 
  13  -1  10      132.32       40.47     56.52 o 
 -10   0  10        3.54       41.23     16.72 o 
  -9   0  10       37.61       57.20     18.26 o 
  -8   0  10     1161.02     1010.87     82.39 o 
  -7   0  10       88.77       87.64     19.94 o 
  -6   0  10     2521.43     2477.03     71.18 o 
  -5   0  10      105.02       96.48     16.81 o 
  -4   0  10     1182.89     1099.94     66.17 o 
  -3   0  10       25.22       27.60     15.71 o 
  -2   0  10      532.90      623.26     47.71 o 
  -1   0  10      841.71      981.00     62.72 o 
   0   0  10     6723.32     7014.49    207.12 o 
   1   0  10     1492.04     1498.33     93.09 o 
   2   0  10     2208.56     2147.75     94.15 o 
   3   0  10      666.05      719.13     71.33 o 
   4   0  10       64.31      101.13     18.43 o 
   5   0  10     1867.01     1787.34     79.40 o 
   6   0  10      260.90      269.31     46.15 o 
   7   0  10     2609.80     2797.43    100.06 o 
   8   0  10       96.83      121.77     30.84 o 
   9   0  10      304.41      317.80     39.15 o 
  10   0  10        0.77       18.38     13.91 o 
  11   0  10      115.10       74.67     37.96 o 
  12   0  10        7.22       19.32     14.36 o 
  13   0  10      242.05      241.24     71.60 o 
 -10   1  10       57.35       63.90     25.85 o 
  -9   1  10       63.86       47.76     19.03 o 
  -8   1  10        0.42       25.47     14.51 o 
  -7   1  10     1019.12      968.55     51.31 o 
  -6   1  10       69.64       65.03     18.20 o 
  -5   1  10     1392.91     1396.98     63.98 o 
  -4   1  10       69.57       60.17     16.47 o 
  -3   1  10       90.42       80.33     18.81 o 
  -2   1  10        1.49       29.23     18.38 o 
  -1   1  10     5518.68     5436.26    177.96 o 
   0   1  10      720.71      659.66     59.48 o 
   1   1  10     3183.74     3241.45    184.23 o 
   2   1  10     1090.29     1081.46     52.64 o 
   3   1  10      416.68      307.47     51.85 o 
   4   1  10      368.69      381.66     33.39 o 
   5   1  10      285.81      350.62     44.07 o 
   6   1  10     7244.51     7777.07    229.32 o 
   7   1  10      995.21     1166.65     56.74 o 
   8   1  10     1591.04     1562.46     89.60 o 
   9   1  10      115.39      109.07     29.52 o 
  10   1  10        0.45       22.68     22.89 o 
  11   1  10       13.40       24.23     16.81 o 
  12   1  10      916.52      998.95    102.72 o 
  13   1  10        0.12       34.82     26.84 o 
  14   1  10      167.24      208.44     71.32 o 
  -9   2  10       77.79       80.20     26.18 o 
  -8   2  10      321.21      366.25     52.23 o 
  -7   2  10       57.57       87.27     18.01 o 
  -6   2  10      868.19      836.13     59.94 o 
  -5   2  10       42.84       66.84     19.66 o 
  -4   2  10       18.53       38.15     16.06 o 
  -3   2  10      573.09      515.42     30.25 o 
  -2   2  10     7353.08     7087.37    305.09 o 
  -1   2  10     1132.38     1136.34     68.19 o 
   0   2  10     5622.33     5453.51    163.76 o 
   1   2  10     1844.63     1925.99     79.89 o 
   2   2  10     1613.27     1622.72     74.07 o 
   3   2  10     1515.06     1603.57     67.37 o 
   4   2  10     2379.76     2449.38    100.12 o 
   5   2  10     6774.30     6923.73    196.48 o 
   6   2  10     1397.42     1345.63     72.80 o 
   7   2  10     2566.65     2662.53    101.13 o 
   8   2  10      200.52      156.32     32.45 o 
   9   2  10      438.48      427.84     55.34 o 
  10   2  10       36.90       15.77     22.19 o 
  11   2  10     1465.64     1577.32    104.75 o 
  12   2  10        6.97       30.86     16.95 o 
  13   2  10      380.68      588.77    101.19 o 
  14   2  10       20.69       24.42     30.29 o 
  -9   3  10      221.20      173.40     41.42 o 
  -8   3  10       52.14       60.55     19.89 o 
  -7   3  10     1402.74     1365.71    219.12 o 
  -6   3  10        4.62       24.70     13.16 o 
  -5   3  10        3.69       20.96     13.86 o 
  -4   3  10       98.73       91.04     19.35 o 
  -3   3  10     3780.30     3767.49    114.23 o 
  -2   3  10       28.75       56.83     20.38 o 
  -1   3  10     4958.48     5078.83    167.94 o 
   0   3  10      783.83      919.73     86.18 o 
   1   3  10      770.36      772.03     76.80 o 
   2   3  10        4.26       20.12     13.08 o 
   3   3  10     5272.88     5326.89    170.48 o 
   4   3  10     4399.48     4438.91    140.34 o 
   5   3  10     3471.08     3576.10    135.72 o 
   6   3  10     3898.10     4037.80    135.90 o 
   7   3  10     1722.95     1764.54    122.12 o 
   8   3  10      114.32       75.37     17.73 o 
   9   3  10      309.56      356.59     55.97 o 
  10   3  10     1937.77     2058.06    134.96 o 
  11   3  10        1.11       48.01     37.33 o 
  12   3  10     1381.49     1278.02    109.49 o 
  13   3  10      148.89      175.92     44.03 o 
  14   3  10      217.69      121.21     46.62 o 
  -9   4  10       90.01      100.70     24.99 o 
  -8   4  10      565.83      514.36     52.23 o 
  -7   4  10       34.88       44.61     19.29 o 
  -6   4  10       96.02       74.43     21.04 o 
  -5   4  10        0.12       28.49     14.31 o 
  -4   4  10     1258.64     1364.75     48.83 o 
  -3   4  10       93.66      116.87     18.80 o 
  -2   4  10     4465.51     4410.82    302.02 o 
  -1   4  10      851.54      928.33     61.62 o 
   0   4  10      404.60      424.92     37.93 o 
   1   4  10      201.59      273.40     31.83 o 
   2   4  10     3640.71     3562.11    204.75 o 
   3   4  10     3467.32     3629.38    202.09 o 
   4   4  10     3597.00     3522.45    134.56 o 
   5   4  10     1532.30     1518.28     62.88 o 
   6   4  10     1479.21     1526.55     46.68 o 
   7   4  10        4.99       14.46     10.57 o 
   8   4  10      845.83      797.70     79.06 o 
  10   4  10      123.06       92.74     27.36 o 
  11   4  10     1190.62     1149.34     75.92 o 
  12   4  10       98.12      122.89     34.89 o 
  13   4  10      330.57      268.53     53.87 o 
  14   4  10        8.78       10.89     23.17 o 
  15   4  10       51.84       76.69     37.33 o 
  -8   5  10       11.00       31.55     19.53 o 
  -7   5  10       16.44       10.11     16.44 o 
  -6   5  10       49.49       41.86     14.68 o 
  -5   5  10      825.92      870.51     68.07 o 
  -4   5  10      384.79      418.16     44.54 o 
  -3   5  10     3082.21     3546.91    114.50 o 
  -2   5  10        0.73       18.35     19.01 o 
  -1   5  10      475.15      486.09     50.63 o 
   0   5  10       16.96       17.02     13.75 o 
   1   5  10      721.48      810.36     54.06 o 
   2   5  10      172.07      186.60     32.59 o 
   3   5  10     4129.26     4234.06    147.52 o 
   4   5  10     1452.51     1549.89     65.54 o 
   5   5  10     2906.42     3184.35    131.93 o 
   6   5  10      155.93      154.61     19.68 o 
   7   5  10        0.27       20.80     11.40 o 
   8   5  10     1521.50     1384.56     62.33 o 
   9   5  10      295.43      280.81     60.36 o 
  11   5  10      371.63      405.37     50.10 o 
  12   5  10      457.57      557.57     89.11 o 
  13   5  10      114.38       64.62     33.98 o 
  14   5  10      458.69      353.38     57.99 o 
  15   5  10      119.39       30.43     25.40 o 
  -8   6  10       31.71       32.82     19.83 o 
  -7   6  10       29.80       34.35     18.44 o 
  -6   6  10       91.90       76.26     22.86 o 
  -5   6  10      184.66      229.60     27.18 o 
  -4   6  10     1768.57     1943.91    167.69 o 
  -3   6  10        0.26       26.83     17.54 o 
  -2   6  10     2022.65     2064.82     87.94 o 
  -1   6  10       19.02       47.45     28.12 o 
   0   6  10       98.69       83.73     28.67 o 
   1   6  10      396.98      427.02     45.12 o 
   2   6  10     2838.97     2897.35    172.58 o 
   3   6  10      329.30      350.67     31.98 o 
   4   6  10     3989.53     4132.63    140.19 o 
   5   6  10      363.90      383.89     31.10 o 
   6   6  10       54.14       52.20     13.31 o 
   7   6  10      719.55      709.98     46.81 o 
   8   6  10      781.48      803.99     34.47 o 
   9   6  10     2460.24     2689.88    135.73 o 
  10   6  10       91.46      109.84     29.59 o 
  14   6  10        0.23       18.00     22.54 o 
  15   6  10      299.35      243.27     64.48 o 
  -7   7  10       43.97       79.52     25.21 o 
  -6   7  10      323.19      340.39     69.85 o 
  -5   7  10      768.36      727.65     74.61 o 
  -4   7  10       67.98       69.57     24.07 o 
  -3   7  10      115.96      129.21     32.20 o 
  -2   7  10        1.07       18.13     12.46 o 
  -1   7  10       85.66       81.65     26.52 o 
   0   7  10      526.17      520.65     41.84 o 
   1   7  10     7046.89     7485.78    233.75 o 
   2   7  10      995.19     1090.72     63.19 o 
   3   7  10     8802.15     9198.90    281.29 o 
   4   7  10     1181.92     1160.42     91.94 o 
   5   7  10      496.54      466.87     34.95 o 
   6   7  10      328.25      337.77     30.59 o 
   7   7  10     1106.23     1087.81     61.82 o 
   8   7  10     2103.93     2209.13     83.91 o 
   9   7  10     2354.05     2324.08    122.75 o 
  10   7  10     1536.65     1612.63     92.74 o 
  11   7  10       75.86      106.49     33.15 o 
  13   7  10        0.42       39.29     27.77 o 
  14   7  10      574.47      545.99     84.51 o 
  15   7  10       23.38       64.69     40.47 o 
  -6   8  10      260.40      246.11     44.40 o 
  -5   8  10       43.00       67.59     25.60 o 
  -4   8  10      681.17      754.72     75.54 o 
  -3   8  10        4.41       12.74     22.12 o 
  -2   8  10       53.98       34.05     27.07 o 
  -1   8  10       32.88       44.36     16.34 o 
   0   8  10     3723.02     3982.59    163.92 o 
   1   8  10       30.65       63.62     22.31 o 
   2   8  10     4230.93     4418.93    156.97 o 
   3   8  10     2099.29     2063.71     87.24 o 
   4   8  10     1203.39     1217.73     64.42 o 
   5   8  10       14.32       23.42     15.05 o 
   6   8  10     2225.51     2206.48     90.84 o 
   7   8  10     2305.54     2447.86    158.58 o 
   8   8  10      947.66      883.41     54.25 o 
   9   8  10     3838.49     3899.10    232.17 o 
  10   8  10      206.40      237.89     45.43 o 
  11   8  10        0.01       67.34     47.38 o 
  12   8  10       92.78      134.75     48.15 o 
  14   8  10      212.56      174.04     43.34 o 
  15   8  10      566.64      523.45     95.95 o 
  -6   9  10       16.11       71.91     29.45 o 
  -5   9  10      256.46      287.40     53.81 o 
  -4   9  10        8.69       19.76     23.96 o 
  -3   9  10       53.45       55.79     23.21 o 
  -2   9  10        2.87       19.14     19.75 o 
  -1   9  10     1235.61     1204.81     80.07 o 
   0   9  10       16.43       23.31     12.00 o 
   1   9  10     3096.83     3340.32    194.87 o 
   2   9  10        6.45       20.85     15.45 o 
   3   9  10      213.21      214.92     26.21 o 
   4   9  10      354.75      379.85     29.71 o 
   5   9  10     5709.70     5684.28    193.09 o 
   6   9  10      413.74      413.37     30.28 o 
   7   9  10     4068.50     4278.63    170.79 o 
   8   9  10     2744.56     2757.90    105.32 o 
   9   9  10     1341.24     1340.19     47.30 o 
  10   9  10        2.13       40.96     27.22 o 
  11   9  10        9.88       25.05     27.56 o 
  12   9  10      937.55      956.60     91.91 o 
  15   9  10       16.51       57.92     29.45 o 
  -5  10  10      104.02      132.10     31.93 o 
  -4  10  10       19.57       31.49     25.17 o 
  -3  10  10       11.55       36.87     23.17 o 
  -2  10  10      335.60      393.92     43.05 o 
  -1  10  10       85.12      101.83     27.89 o 
   0  10  10     1622.45     1678.66    124.98 o 
   1  10  10       39.13       36.82     17.10 o 
   2  10  10     1060.84     1014.52     65.00 o 
   3  10  10      201.78      220.87     35.31 o 
   4  10  10      516.74      541.98     35.33 o 
   5  10  10      214.09      217.27     54.05 o 
   6  10  10     3388.98     3445.15    142.31 o 
   7  10  10     2357.35     2369.03    127.29 o 
   8  10  10     1528.45     1537.42     68.07 o 
   9  10  10      170.39      251.22     46.34 o 
  10  10  10       73.79       67.52     45.71 o 
  11  10  10      862.49      950.66     84.30 o 
  12  10  10      635.58      702.58     84.02 o 
  13  10  10      754.68      820.80     92.81 o 
  14  10  10       69.79       99.58     41.03 o 
  -4  11  10       80.05       35.66     26.87 o 
  -3  11  10        3.45       10.47     26.52 o 
  -2  11  10       11.65       29.05     18.91 o 
  -1  11  10      874.06      837.89     58.13 o 
   0  11  10      110.09      107.69     30.66 o 
   1  11  10       92.55      116.98     32.03 o 
   2  11  10      108.49       93.01     36.32 o 
   3  11  10      569.42      596.94     39.11 o 
   4  11  10        2.57       28.64     16.33 o 
   5  11  10     1878.59     1794.80    101.22 o 
   6  11  10     1861.66     1854.93    104.37 o 
   7  11  10     1367.90     1370.56     97.10 o 
   8  11  10       98.50       56.95     17.39 o 
   9  11  10        3.93       58.12     18.89 o 
  10  11  10      137.08      167.63     28.09 o 
  11  11  10      377.27      414.52     68.88 o 
  12  11  10     1075.87     1148.01    110.19 o 
  13  11  10      906.75      942.01    102.51 o 
  14  11  10      244.21      294.98     79.62 o 
  15  11  10       91.23      117.38     45.71 o 
  -3  12  10       52.20       87.99     28.27 o 
  -2  12  10      745.46      785.83     58.82 o 
  -1  12  10      458.18      511.31     53.41 o 
   0  12  10      424.30      396.98     43.65 o 
   1  12  10        1.40       27.06     22.84 o 
   2  12  10       36.63       36.33     17.06 o 
   3  12  10       59.39       61.79     21.47 o 
   4  12  10     3489.67     3480.75    103.10 o 
   5  12  10      866.29      846.92     44.47 o 
   6  12  10     2445.98     2418.16    149.65 o 
   7  12  10      116.33      121.53     28.37 o 
   8  12  10       88.31       87.05     23.66 o 
   9  12  10       52.66       50.73     21.39 o 
  10  12  10      779.20      741.87     97.66 o 
  11  12  10     1681.61     1788.49    149.34 o 
  12  12  10      453.03      439.99     73.06 o 
  13  12  10      610.94      667.62     76.20 o 
  14  12  10       70.28       48.01     31.33 o 
  -2  13  10       32.31       69.84     27.03 o 
  -1  13  10      135.43       49.55     28.05 o 
   0  13  10       45.58       53.09     24.07 o 
   1  13  10        0.19       28.01     27.46 o 
   2  13  10       88.92       68.95     31.96 o 
   3  13  10     2058.81     1960.09    133.95 o 
   4  13  10       60.79       55.93     22.81 o 
   5  13  10     1592.57     1479.35     76.88 o 
   6  13  10        0.96       16.36     14.99 o 
   7  13  10       75.71       57.85     20.46 o 
   8  13  10       11.90       37.66     24.19 o 
   9  13  10     1257.85     1305.59     74.52 o 
  10  13  10      964.07      969.57     53.56 o 
  11  13  10     1181.98     1285.63     98.81 o 
  12  13  10      894.53      990.51    105.58 o 
  13  13  10        8.40       39.57     38.03 o 
  14  13  10      113.09      137.89     49.20 o 
  -1  14  10       24.55       32.34     20.53 o 
   0  14  10        0.10       30.98     20.87 o 
   1  14  10      172.43      159.76     35.11 o 
   2  14  10      840.65      863.27     75.15 o 
   3  14  10        3.04       23.03     36.43 o 
   4  14  10      371.94      619.47     70.34 o 
   5  14  10        8.70       30.47     17.41 o 
   6  14  10       47.66       79.36     42.99 o 
   7  14  10       28.17       39.53     31.65 o 
   8  14  10     1691.13     1781.73     99.88 o 
   9  14  10     1290.45     1199.59     62.16 o 
  10  14  10     1857.93     1825.80    100.07 o 
  11  14  10      456.17      495.74     66.92 o 
  12  14  10      379.16      434.05     75.58 o 
  13  14  10       10.40       55.55     42.29 o 
   1  15  10      312.04      257.93     66.68 o 
   2  15  10       38.86       60.93     23.99 o 
   3  15  10      622.05      622.78     54.45 o 
   4  15  10       12.85       31.96     38.31 o 
   5  15  10      166.84      201.74     51.43 o 
   6  15  10        2.00       25.19     19.39 o 
   7  15  10      815.25      781.40     87.52 o 
   8  15  10      206.33      146.06     30.81 o 
   9  15  10     1266.43     1224.11     90.54 o 
  10  15  10      210.81      255.47     48.74 o 
  11  15  10      335.00      312.28     67.83 o 
  12  15  10        4.76       56.59     41.24 o 
   3  16  10       38.76       10.26     18.19 o 
   5  16  10      145.80      106.14     38.59 o 
   6  16  10      211.99      206.56     59.67 o 
   7  16  10        5.86       19.79     16.74 o 
   8  16  10      845.59      748.47     88.11 o 
   9  16  10       58.64       73.73     23.30 o 
  10  16  10      296.81      175.73     68.25 o 
  11  16  10       26.77       55.27     35.59 o 
   6  17  10        7.98       30.22     30.08 o 
   7  17  10      977.79      866.16    114.03 o 
   8  17  10       83.71      111.28     76.52 o 
  -3 -11  11     1101.09      998.99    142.78 o 
  -2 -11  11       65.05       28.50     22.27 o 
  -1 -11  11      415.99      448.84     61.34 o 
   0 -11  11        2.56       21.91     27.08 o 
  -6 -10  11       26.68       31.52     23.10 o 
  -5 -10  11      183.94      113.96     39.82 o 
  -4 -10  11     1043.71     1143.47    207.68 o 
  -3 -10  11      107.74       59.32     29.03 o 
  -2 -10  11      749.13      775.62    134.75 o 
  -1 -10  11       35.96       32.34     22.39 o 
   0 -10  11       98.04       56.94     21.89 o 
   1 -10  11        7.54       32.45     24.56 o 
   2 -10  11      694.32      546.13    185.07 o 
   3 -10  11       93.32      132.66     48.78 o 
  -7  -9  11       33.31       61.53     34.83 o 
  -6  -9  11      220.12      191.01     50.20 o 
  -5  -9  11      783.65      721.71     78.49 o 
  -4  -9  11        2.09       -4.57     21.41 o 
  -3  -9  11     1609.30     1500.77    131.45 o 
  -2  -9  11       35.54       39.85     39.78 o 
  -1  -9  11       80.59       64.21     25.83 o 
   0  -9  11       10.09       57.22     26.24 o 
   1  -9  11      258.08      243.75     47.38 o 
   2  -9  11      550.72      428.40     57.15 o 
   3  -9  11      521.77      579.41     72.64 o 
   4  -9  11      573.35      528.12     90.02 o 
  -8  -8  11        1.28       24.64     25.35 o 
  -7  -8  11       16.47       36.49     17.97 o 
  -6  -8  11      836.07      957.59     87.95 o 
  -5  -8  11       13.63       46.55     34.62 o 
  -4  -8  11     2083.34     2237.89    137.37 o 
  -3  -8  11        0.98       31.05     16.99 o 
  -2  -8  11       51.38       53.48     23.15 o 
  -1  -8  11        1.75       22.72     18.77 o 
   0  -8  11      738.74      782.06     97.63 o 
   1  -8  11      380.02      324.51     52.45 o 
   2  -8  11     1545.56     1492.12     92.81 o 
   3  -8  11      364.93      355.73     35.67 o 
   5  -8  11        1.90       16.33     19.19 o 
  -8  -7  11       30.53       49.73     28.72 o 
  -7  -7  11      625.12      623.12     56.71 o 
  -6  -7  11       82.59       81.31     28.26 o 
  -5  -7  11     2192.52     2290.87     97.84 o 
  -4  -7  11      294.13      258.74     45.91 o 
  -3  -7  11       80.59      109.86     30.45 o 
  -2  -7  11       32.11       44.61     23.46 o 
  -1  -7  11       81.60       83.06     28.28 o 
   0  -7  11      144.70      149.19     37.84 o 
   1  -7  11     2027.68     1884.82    123.48 o 
   2  -7  11       99.98      117.95     32.74 o 
   3  -7  11      627.55      759.67     75.58 o 
   4  -7  11       31.86       46.00     19.97 o 
   5  -7  11       16.41       31.75     29.52 o 
  -9  -6  11      161.01      146.52     46.72 o 
  -8  -6  11      107.53      107.33     50.31 o 
  -7  -6  11      827.16      907.34     73.47 o 
  -6  -6  11     1019.04     1152.58     77.63 o 
  -5  -6  11      611.09      632.72     52.69 o 
  -4  -6  11      375.09      332.53     43.56 o 
  -3  -6  11        7.21       47.62     23.41 o 
  -2  -6  11       16.98       27.58     20.76 o 
  -1  -6  11        2.11       59.46     39.71 o 
   0  -6  11     4355.24     4264.37    240.82 o 
   1  -6  11       19.67       37.55     23.29 o 
   2  -6  11      811.71     1005.25     75.07 o 
   3  -6  11       24.38       44.17     19.47 o 
   4  -6  11        0.09       19.70     19.57 o 
   5  -6  11       25.77       12.87     13.56 o 
  -9  -5  11      133.25      105.11     32.61 o 
  -8  -5  11      632.46      554.94     53.26 o 
  -7  -5  11      922.17     1020.15     77.54 o 
  -6  -5  11      999.77     1065.94     70.64 o 
  -5  -5  11      463.30      524.36     49.17 o 
  -4  -5  11       41.34       41.85     35.07 o 
  -3  -5  11       10.74       53.74     27.74 o 
  -2  -5  11      342.44      349.56     34.56 o 
  -1  -5  11     4516.15     4857.83    198.34 o 
   0  -5  11      208.20      248.23     38.74 o 
   1  -5  11     1920.19     1998.28    100.84 o 
   2  -5  11        4.14       28.68     18.45 o 
   3  -5  11      174.86      180.11     33.00 o 
   4  -5  11       30.14       27.02     21.42 o 
   5  -5  11      807.56      821.55     45.58 o 
   6  -5  11      487.78      458.99     32.78 o 
  -9  -4  11      196.27      177.80     39.91 o 
  -8  -4  11      323.48      350.78     55.02 o 
  -7  -4  11      162.59      171.89     66.09 o 
  -6  -4  11     1266.20     1290.57     82.60 o 
  -5  -4  11        4.40       55.69     29.62 o 
  -4  -4  11       19.01       39.29     25.57 o 
  -3  -4  11      199.49      198.92     23.09 o 
  -2  -4  11     4328.58     4466.46    258.54 o 
  -1  -4  11       47.61       73.97     22.57 o 
   0  -4  11     2188.28     2152.18    121.45 o 
   1  -4  11      118.78      107.88     29.06 o 
   2  -4  11      135.42      121.93     29.23 o 
   3  -4  11       18.79       32.14     18.29 o 
   4  -4  11     2191.96     2331.19    108.79 o 
   5  -4  11      714.81      735.75     53.33 o 
   6  -4  11      772.09      836.63     42.80 o 
   7  -4  11      261.64      188.83     37.26 o 
  -9  -3  11      459.38      298.71     51.91 o 
  -8  -3  11     1022.06      961.79     71.43 o 
  -7  -3  11     1061.87     1017.97     61.45 o 
  -6  -3  11       24.36       42.27     18.84 o 
  -5  -3  11        4.01       14.76     12.08 o 
  -4  -3  11      102.83      115.53     17.34 o 
  -3  -3  11     3212.64     2994.54     77.98 o 
  -2  -3  11       23.20       22.86     16.57 o 
  -1  -3  11     5009.90     5368.33    219.68 o 
   0  -3  11      146.38      148.13     28.17 o 
   1  -3  11       36.17       61.18     23.14 o 
   2  -3  11        7.18       12.96     14.43 o 
   3  -3  11     2552.97     2567.38     95.98 o 
   4  -3  11     1603.09     1684.08     97.18 o 
   5  -3  11     2159.79     2304.45    102.58 o 
   6  -3  11      359.82      338.22     34.50 o 
   7  -3  11      549.49      401.81    146.89 o 
   8  -3  11        9.01       33.08     22.47 o 
  -9  -2  11      201.70      230.29     36.78 o 
  -8  -2  11      208.78      147.91     22.87 o 
  -7  -2  11      368.72      356.07     34.23 o 
  -6  -2  11        1.94       23.62     15.68 o 
  -5  -2  11       13.20       28.30     16.30 o 
  -4  -2  11     1736.56     1902.39    131.18 o 
  -3  -2  11      564.97      541.31     36.55 o 
  -2  -2  11     2851.36     2603.45    389.60 o 
  -1  -2  11      227.33      211.10     29.17 o 
   0  -2  11     1273.07     1285.00     96.16 o 
   1  -2  11      167.64      198.77     26.97 o 
   2  -2  11      351.98      372.77     34.17 o 
   3  -2  11        3.60       20.66     18.42 o 
   4  -2  11     2333.50     2233.63    147.38 o 
   5  -2  11       50.26       38.14     12.46 o 
   6  -2  11      934.90      898.33    204.75 o 
   7  -2  11        1.23        6.70     18.00 o 
   8  -2  11       47.50       49.48     29.45 o 
  -9  -1  11        3.28       31.19     16.51 o 
  -8  -1  11       30.24       59.52     20.54 o 
  -7  -1  11       10.92       15.84     15.84 o 
  -6  -1  11      164.79      166.29     23.86 o 
  -5  -1  11      859.49      753.16     63.89 o 
  -4  -1  11     1006.08      989.59     65.25 o 
  -3  -1  11     5041.88     4997.22    194.86 o 
  -2  -1  11     3053.68     3126.49    173.34 o 
  -1  -1  11      742.51      732.08     43.86 o 
   0  -1  11      166.24      229.76     41.31 o 
   1  -1  11     1564.34     1773.81     87.28 o 
   2  -1  11      521.40      546.82     41.49 o 
   3  -1  11     3437.88     3259.85    175.30 o 
   4  -1  11       87.99       83.15     29.31 o 
   5  -1  11     1723.63     1889.72     82.52 o 
   6  -1  11        4.15       14.13     10.72 o 
   7  -1  11      130.14      146.27     40.82 o 
   8  -1  11       55.32       98.60     28.12 o 
   9  -1  11      366.86      337.40     82.97 o 
  -9   0  11      311.39      262.03     35.40 o 
  -8   0  11       56.60       49.75     28.22 o 
  -7   0  11       76.23       69.85     19.38 o 
  -6   0  11      168.54      140.11     25.06 o 
  -5   0  11     1890.49     1870.82     61.35 o 
  -4   0  11     1392.52     1434.62     63.54 o 
  -3   0  11      758.53      711.12     37.52 o 
  -2   0  11     1282.34     1224.25     64.30 o 
  -1   0  11      210.06      236.01     27.84 o 
   0   0  11       65.60       97.56     22.36 o 
   1   0  11       63.01       70.44     34.89 o 
   2   0  11     7685.76     8100.54    600.04 o 
   3   0  11      824.48      948.44     74.41 o 
   4   0  11     5612.65     6192.04    194.81 o 
   5   0  11       16.08       22.83     13.76 o 
   6   0  11      220.25      252.87     53.96 o 
   7   0  11     1021.79      928.68    102.93 o 
   8   0  11     2045.07     2123.03    137.06 o 
   9   0  11      119.75      115.70     40.13 o 
  10   0  11      523.09      597.63     56.32 o 
  12   0  11        3.28       22.61     29.17 o 
  -9   1  11      135.26       77.24     20.11 o 
  -8   1  11        2.53       13.74     16.60 o 
  -7   1  11       12.25       38.46     20.52 o 
  -6   1  11     1110.73     1159.14     67.82 o 
  -5   1  11      632.63      581.54     43.17 o 
  -4   1  11     1911.04     1976.53     69.14 o 
  -3   1  11     1043.52     1016.83    114.12 o 
  -2   1  11        8.91       30.95     21.18 o 
  -1   1  11      998.19     1030.78    104.36 o 
   0   1  11      533.30      525.17     40.66 o 
   1   1  11     5956.06     5880.46    271.18 o 
   2   1  11      922.53      902.68    105.13 o 
   3   1  11     5593.46     5477.29    194.42 o 
   4   1  11      332.68      320.68     36.31 o 
   5   1  11       86.83      103.25     18.33 o 
   6   1  11        3.60       19.54     11.81 o 
   7   1  11     2906.04     3085.25    124.68 o 
   8   1  11      898.76      921.35     61.69 o 
   9   1  11      550.06      571.88     52.62 o 
  10   1  11      988.17      910.47     69.57 o 
  11   1  11      346.36      302.44     50.66 o 
  12   1  11       26.23       19.12     26.73 o 
  -9   2  11       15.02       23.06     21.63 o 
  -8   2  11       90.77       81.65     21.20 o 
  -7   2  11      758.62      780.69     80.71 o 
  -6   2  11      575.37      576.87     44.12 o 
  -5   2  11      750.44      845.63     41.41 o 
  -4   2  11     1034.44     1102.30     50.49 o 
  -3   2  11       35.02       47.00     16.04 o 
  -2   2  11      414.64      396.22     34.18 o 
  -1   2  11        4.32       38.80     23.73 o 
   0   2  11     4318.65     4240.81    141.21 o 
   1   2  11      781.10      691.21    126.31 o 
   2   2  11     6718.99     7127.12    229.57 o 
   3   2  11      516.85      551.36     50.43 o 
   4   2  11      596.55      614.71     46.44 o 
   5   2  11       27.71       38.99     12.83 o 
   6   2  11     3315.62     3322.83    124.27 o 
   7   2  11       12.90       17.83     10.06 o 
   8   2  11     2202.74     2146.62    113.68 o 
   9   2  11       20.12       15.98     21.56 o 
  10   2  11      543.92      641.59     63.78 o 
  11   2  11       42.63       34.05     25.54 o 
  12   2  11       49.07       53.52     25.75 o 
  -8   3  11      413.32      371.04     52.65 o 
  -7   3  11       16.54       15.71     14.06 o 
  -6   3  11      537.89      545.99     38.02 o 
  -5   3  11     1025.10      977.02     78.40 o 
  -4   3  11       98.42      111.24     18.87 o 
  -3   3  11       13.36       32.90     14.46 o 
  -2   3  11      151.67      190.15     46.34 o 
  -1   3  11     1024.65     1049.34     68.13 o 
   0   3  11     1033.59      965.45     78.61 o 
   1   3  11     7244.19     7679.42    349.41 o 
   2   3  11       61.12      102.55     21.09 o 
   3   3  11      655.80      676.39     54.35 o 
   4   3  11      548.54      404.02    101.40 o 
   5   3  11     3493.60     3689.21     83.91 o 
   6   3  11       59.52       92.86     14.14 o 
   7   3  11     2269.78     2225.50     83.51 o 
   9   3  11     1385.09     1410.19     83.18 o 
  10   3  11        2.89       35.73     29.24 o 
  11   3  11       84.80      122.19     39.50 o 
  12   3  11      680.16      714.52     70.62 o 
  13   3  11      130.79      165.46     46.62 o 
  -8   4  11        4.89       32.10     30.53 o 
  -7   4  11      245.48      303.92     47.49 o 
  -6   4  11       61.91       62.03     18.37 o 
  -5   4  11      355.39      461.19     34.66 o 
  -4   4  11      288.11      271.27     25.70 o 
  -3   4  11      539.76      582.80     69.01 o 
  -2   4  11      426.81      462.32     32.95 o 
  -1   4  11     3065.42     3023.03    115.53 o 
   0   4  11     4633.09     4756.71    159.01 o 
   1   4  11     1010.53     1105.46     79.91 o 
   2   4  11      646.64      609.01     50.46 o 
   3   4  11      869.43      903.21     56.65 o 
   4   4  11     1386.49     1356.55    102.72 o 
   5   4  11       53.14       52.22     15.67 o 
   6   4  11     6197.91     6302.25    189.09 o 
   7   4  11      491.48      511.68     35.16 o 
   8   4  11     2033.59     2453.11    128.96 o 
  10   4  11      160.01      165.25     33.01 o 
  11   4  11      424.65      438.80     55.06 o 
  12   4  11      820.14      935.73     84.93 o 
  13   4  11       21.76        2.09     24.08 o 
  14   4  11      601.04      693.37    117.52 o 
  -8   5  11      484.37      418.23     58.79 o 
  -7   5  11       46.51       48.02     20.62 o 
  -6   5  11      550.94      585.29     61.74 o 
  -5   5  11       75.73       62.98     18.39 o 
  -4   5  11        8.27       32.25     16.68 o 
  -3   5  11       84.96       55.55     19.15 o 
  -2   5  11      980.91      960.62     62.74 o 
  -1   5  11     2315.08     2294.41     81.87 o 
   0   5  11     2619.59     2495.14     81.86 o 
   1   5  11      638.64      675.12     63.43 o 
   2   5  11      659.83      633.44     49.18 o 
   3   5  11     1509.89     1558.25     79.86 o 
   4   5  11      770.77      795.14     48.40 o 
   5   5  11     7029.26     7180.05    224.70 o 
   6   5  11       90.53       88.02     14.76 o 
   7   5  11     4064.26     4088.86    132.48 o 
   8   5  11      201.88      140.91     15.00 o 
   9   5  11       22.70       42.29     26.03 o 
  11   5  11     1181.88     1164.97     87.79 o 
  12   5  11      131.05       88.35     34.05 o 
  13   5  11      445.04      485.42     72.58 o 
  14   5  11      289.73      287.30     81.51 o 
  15   5  11       22.72       11.10     21.77 o 
  -7   6  11       98.68      142.31     38.73 o 
  -6   6  11       20.16       17.16     19.16 o 
  -5   6  11       34.23       57.39     27.67 o 
  -4   6  11        5.85       26.87     21.53 o 
  -3   6  11     1436.66     1528.10    107.84 o 
  -2   6  11     1406.90     1568.26    100.40 o 
  -1   6  11      490.23      610.14     37.30 o 
   0   6  11      301.53      301.95     40.18 o 
   1   6  11       75.11      102.94     23.37 o 
   2   6  11     1892.17     1809.42    119.89 o 
   3   6  11     1964.04     2001.14     85.64 o 
   4   6  11     7633.40     7963.93    335.03 o 
   5   6  11      167.81      196.98     23.98 o 
   6   6  11     2430.36     2557.92    101.28 o 
   7   6  11      278.07      290.61     21.59 o 
   8   6  11        0.00       11.22      7.95 o 
   9   6  11      183.97      218.14     37.82 o 
  10   6  11     1313.31     1235.03    100.49 o 
  12   6  11     1215.29     1297.63    109.91 o 
  13   6  11      386.74      440.06     73.90 o 
  14   6  11        1.89       26.31     26.10 o 
  15   6  11       37.84       35.73     49.76 o 
  -7   7  11       10.95       22.84     18.57 o 
  -6   7  11       90.89      137.26     44.73 o 
  -5   7  11       80.76      106.72     31.17 o 
  -4   7  11      723.55      755.30     74.95 o 
  -3   7  11       53.73       70.37     18.96 o 
  -2   7  11     1985.57     2089.76    128.06 o 
  -1   7  11      630.17      597.23     44.93 o 
   0   7  11      244.67      244.53     35.93 o 
   1   7  11        0.49       20.27     16.97 o 
   2   7  11     1151.47     1058.48    136.08 o 
   3   7  11     3690.86     3753.82    141.67 o 
   4   7  11        4.78       50.62     17.92 o 
   5   7  11     6090.63     6378.03    302.51 o 
   6   7  11       59.08       91.48     19.10 o 
   7   7  11      613.31      554.90     31.92 o 
   8   7  11     1016.91      961.03     55.79 o 
   9   7  11     2852.05     2951.01    142.15 o 
  10   7  11       47.47       58.48     29.45 o 
  11   7  11     1993.39     2168.95    132.80 o 
  13   7  11      137.72      137.68     38.17 o 
  14   7  11       59.03       32.24     38.03 o 
  15   7  11        0.85        8.86     27.22 o 
  -6   8  11        9.78       51.74     27.31 o 
  -5   8  11      134.81      149.61     34.79 o 
  -4   8  11      216.86      232.76     34.86 o 
  -3   8  11      409.48      386.81     48.60 o 
  -2   8  11      606.36      567.48     43.46 o 
  -1   8  11       23.04       27.11     22.16 o 
   0   8  11       39.84       27.29     15.33 o 
   1   8  11     1016.25     1134.95     69.08 o 
   2   8  11      517.72      545.60     50.99 o 
   3   8  11     1565.18     1590.97     75.23 o 
   4   8  11     1048.38     1037.48     48.19 o 
   5   8  11      146.21      165.56     30.81 o 
   6   8  11       87.62       83.15     17.73 o 
   7   8  11       19.71       24.81     13.55 o 
   8   8  11     1715.53     1706.45     70.83 o 
   9   8  11      242.34      230.57     41.45 o 
  10   8  11     3814.83     3825.19    164.34 o 
  11   8  11       91.17       98.74     35.45 o 
  12   8  11      959.31      976.27     89.60 o 
  14   8  11       48.04       92.60     45.78 o 
  15   8  11       62.62       69.16     41.52 o 
  -5   9  11       70.96       62.09     27.07 o 
  -4   9  11      313.61      333.61     69.96 o 
  -3   9  11      367.88      318.56     42.96 o 
  -2   9  11      514.63      604.33     49.58 o 
  -1   9  11       32.92       37.91     13.36 o 
   0   9  11      421.87      453.89     49.88 o 
   1   9  11      555.10      583.86     49.46 o 
   2   9  11      509.66      512.08     53.77 o 
   3   9  11     4087.98     4170.44    194.40 o 
   4   9  11     1826.99     1811.69     71.79 o 
   5   9  11       96.75      120.61     19.70 o 
   6   9  11      207.43      220.32     24.56 o 
   7   9  11     2225.65     2368.77    126.59 o 
   8   9  11        1.71       24.38     18.94 o 
   9   9  11     5314.88     5532.17    320.31 o 
  10   9  11       79.20       67.06     31.89 o 
  11   9  11      961.49     1082.48     93.65 o 
  12   9  11       28.08       55.34     31.96 o 
  13   9  11      124.09       97.49     35.45 o 
  15   9  11      351.55      381.16     86.53 o 
  -4  10  11        0.67       24.29     23.51 o 
  -3  10  11      316.84      334.51     68.49 o 
  -2  10  11        5.59       26.44     14.92 o 
  -1  10  11      140.35      121.54     27.92 o 
   0  10  11      247.68      229.10     42.24 o 
   1  10  11     1218.09     1245.70    162.30 o 
   2  10  11     1586.93     1615.27    108.16 o 
   3  10  11     1195.42     1135.96     49.30 o 
   4  10  11      286.85      317.09     30.97 o 
   5  10  11        0.83       13.41     15.41 o 
   6  10  11      267.26      276.17     28.50 o 
   7  10  11       29.05       50.14     41.45 o 
   8  10  11     5548.63     5641.35    216.38 o 
   9  10  11      237.87      304.38     28.71 o 
  10  10  11      555.37      672.23     68.67 o 
  11  10  11       32.85       41.31     28.19 o 
  12  10  11      401.68      398.19     62.46 o 
  13  10  11      264.17      229.10     53.80 o 
  14  10  11      936.58      904.89    101.47 o 
  -4  11  11      237.88      184.87     40.35 o 
  -3  11  11       52.10       79.84     27.21 o 
  -2  11  11      181.47      162.83     31.72 o 
  -1  11  11      468.71      483.41     52.82 o 
   0  11  11      874.48      904.19     61.79 o 
   1  11  11      703.65      692.12     65.67 o 
   2  11  11      801.05      859.66     62.37 o 
   3  11  11       59.01       78.20     28.86 o 
   4  11  11       37.22       42.28     17.14 o 
   5  11  11      112.66      111.81     22.48 o 
   6  11  11      830.58      848.24     46.74 o 
   7  11  11     3713.08     3811.11    107.23 o 
   8  11  11      361.19      387.28     34.58 o 
   9  11  11      753.66      753.94     69.64 o 
  10  11  11       58.43       61.44     18.20 o 
  11  11  11        2.72       50.17     27.43 o 
  12  11  11       15.64       47.03     33.57 o 
  13  11  11      660.43      736.22    104.40 o 
  14  11  11       40.90       27.01     38.10 o 
  15  11  11      354.84      351.99     81.30 o 
  -3  12  11       33.59       44.62     20.40 o 
  -2  12  11        7.19       19.17     17.43 o 
  -1  12  11      300.76      362.93     52.40 o 
   0  12  11       78.47       97.55     30.56 o 
   1  12  11      787.62      826.94     80.32 o 
   2  12  11      228.08      214.96     59.49 o 
   3  12  11       16.27       62.81     32.38 o 
   4  12  11       56.88       39.44     17.74 o 
   5  12  11      923.20      867.82     76.76 o 
   6  12  11     2607.20     2578.95     98.27 o 
   7  12  11      568.51      542.22     42.38 o 
   8  12  11      713.25      667.73     41.09 o 
   9  12  11        4.22        4.68     20.94 o 
  10  12  11       33.44       36.58     18.74 o 
  11  12  11       80.79       88.21     35.45 o 
  12  12  11      700.19      837.33    110.96 o 
  13  12  11       78.66      147.31     47.17 o 
  14  12  11      884.97      830.22    141.31 o 
  -1  13  11       22.64       37.35     24.77 o 
   0  13  11      214.45      334.04     52.66 o 
   1  13  11       71.12       64.28     29.28 o 
   2  13  11        1.71       54.22     31.75 o 
   3  13  11      102.11       92.11     37.40 o 
   4  13  11      520.61      509.17     40.16 o 
   5  13  11      886.69      905.48     65.42 o 
   6  13  11      295.73      283.39     38.84 o 
   7  13  11      710.54      661.40     47.19 o 
   8  13  11      128.85      122.15     29.97 o 
   9  13  11      351.77      322.50     32.26 o 
  10  13  11       77.03       66.61     22.47 o 
  11  13  11      846.06      854.78    113.47 o 
  12  13  11        0.74       20.59     39.50 o 
  13  13  11     1086.47     1207.68    188.07 o 
  14  13  11        0.98       17.38     28.54 o 
   0  14  11      355.40      310.82     55.73 o 
   1  14  11      130.92      178.71     40.39 o 
   2  14  11       59.21       88.38     30.53 o 
   3  14  11      125.56       88.63     40.54 o 
   4  14  11      474.39      429.52     62.81 o 
   5  14  11      798.42      929.32     61.81 o 
   6  14  11      958.47      937.16     64.12 o 
   7  14  11      455.98      473.59     50.38 o 
   8  14  11       68.61       62.38     20.24 o 
   9  14  11       82.63       58.25     34.33 o 
  10  14  11     1336.97     1427.15    127.36 o 
  11  14  11       25.35       55.06     32.31 o 
  12  14  11     1584.22     1472.65    223.10 o 
  13  14  11        7.01       29.66     29.10 o 
   2  15  11       42.27       44.31     40.54 o 
   3  15  11      346.39      280.80     52.52 o 
   4  15  11      361.44      338.94     55.97 o 
   5  15  11     1049.58      930.50     85.00 o 
   6  15  11      309.91      281.59     56.97 o 
   7  15  11      167.46      109.03     24.40 o 
   8  15  11       59.31       80.94     25.73 o 
   9  15  11      279.02      302.95     55.26 o 
  10  15  11        3.98       28.89     21.48 o 
  11  15  11     1232.29     1102.79    176.27 o 
  12  15  11      142.55      103.91     44.03 o 
   4  16  11      346.23      231.40     54.01 o 
   5  16  11      719.61      596.93     85.28 o 
   6  16  11       36.68       49.62     28.33 o 
   7  16  11       20.96       41.54     22.13 o 
   8  16  11      150.68      103.30     42.46 o 
   9  16  11       20.45       29.02     19.58 o 
  10  16  11      692.99      616.13     78.12 o 
  11  16  11      322.88      202.30     50.66 o 
  -3 -10  12      247.08      154.12     40.28 o 
  -2 -10  12      426.66      309.75     71.88 o 
  -1 -10  12      279.49      229.22     54.30 o 
   0 -10  12      333.33      298.26     67.83 o 
   1 -10  12      124.06       60.29     37.33 o 
  -5  -9  12        8.33       41.77     20.26 o 
  -4  -9  12      448.08      360.69     74.28 o 
  -3  -9  12      598.09      598.42     98.31 o 
  -2  -9  12      417.11      424.77     71.84 o 
  -1  -9  12      475.58      453.11     57.85 o 
   0  -9  12      198.74      181.52     41.38 o 
   1  -9  12       44.81       51.83     27.95 o 
   2  -9  12       38.98       31.89     35.52 o 
   3  -9  12       16.94       25.47     29.17 o 
  -5  -8  12      230.85      211.31     65.39 o 
  -4  -8  12      494.67      536.74     58.72 o 
  -3  -8  12      703.45      605.85     81.35 o 
  -2  -8  12     1003.90      966.99     99.51 o 
  -1  -8  12      287.11      316.99     55.59 o 
   0  -8  12      217.53      142.13     42.08 o 
   1  -8  12       43.49       39.33     21.48 o 
   2  -8  12      301.94      331.87     46.39 o 
   3  -8  12       53.73       43.36     24.01 o 
   4  -8  12      939.75      936.64    148.36 o 
  -7  -7  12       45.80       58.19     26.01 o 
  -6  -7  12       48.33      117.55     34.04 o 
  -5  -7  12       71.82       87.96     29.14 o 
  -4  -7  12      729.51      854.00     96.72 o 
  -3  -7  12      444.36      443.79     69.51 o 
  -2  -7  12     1023.41     1072.93     81.75 o 
  -1  -7  12      451.04      473.81     53.21 o 
   0  -7  12       47.03       57.53     25.63 o 
   1  -7  12       68.87       55.18     30.86 o 
   2  -7  12      177.59      207.39     40.61 o 
   3  -7  12      693.11      636.83     77.25 o 
   4  -7  12       54.08       71.12     28.89 o 
   5  -7  12      513.02      502.51     62.67 o 
  -8  -6  12        3.12       21.33     23.96 o 
  -7  -6  12       54.44       48.46     37.54 o 
  -6  -6  12      103.66       79.71     24.53 o 
  -5  -6  12     1421.16     1389.76     89.39 o 
  -4  -6  12      172.24      132.04     57.12 o 
  -3  -6  12     1848.02     1911.15    112.51 o 
  -2  -6  12       54.84       93.95     32.73 o 
  -1  -6  12       18.04       42.84     24.16 o 
   0  -6  12      479.36      476.82     55.14 o 
   1  -6  12      392.67      398.39     72.05 o 
   2  -6  12     1137.34     1173.24     90.69 o 
   3  -6  12      426.29      342.33     46.62 o 
   4  -6  12      431.52      419.85     47.16 o 
   5  -6  12      162.81      147.35     24.90 o 
  -8  -5  12       29.48       25.27     27.33 o 
  -7  -5  12       24.49       20.02     23.00 o 
  -6  -5  12      922.31     1018.21     75.81 o 
  -5  -5  12      170.45      137.16     71.39 o 
  -4  -5  12     2894.42     3019.28    121.57 o 
  -3  -5  12      259.73      255.55     38.22 o 
  -2  -5  12      279.47      259.39     34.93 o 
  -1  -5  12      194.44      188.97     42.15 o 
   0  -5  12      383.83      475.67     54.94 o 
   1  -5  12      647.97      683.48     61.25 o 
   2  -5  12     1242.98     1256.49     80.77 o 
   3  -5  12      630.70      642.76     56.98 o 
   4  -5  12      318.26      292.68     37.98 o 
   5  -5  12        5.62       44.65     19.39 o 
   6  -5  12       83.66      125.96     31.19 o 
  -8  -4  12        4.40       37.39     28.18 o 
  -7  -4  12      708.01      697.11     58.02 o 
  -6  -4  12        8.31       27.23     21.13 o 
  -5  -4  12     2166.27     2354.38    133.11 o 
  -4  -4  12      243.18      218.39     35.59 o 
  -3  -4  12        3.75       22.05     22.42 o 
  -2  -4  12       81.25       95.25     28.71 o 
  -1  -4  12      866.70      886.57     57.61 o 
   0  -4  12      667.74      688.07     44.51 o 
   1  -4  12     2860.03     2965.92    130.57 o 
   2  -4  12     2422.99     2320.16    122.68 o 
   3  -4  12       32.53       79.06     30.35 o 
   4  -4  12      210.33      192.68     30.75 o 
   5  -4  12      131.21      110.63     25.16 o 
   6  -4  12      409.96      413.57     43.75 o 
   7  -4  12        4.76       23.87     19.26 o 
  -8  -3  12      451.49      384.97     54.65 o 
  -7  -3  12        2.86       61.36     29.65 o 
  -6  -3  12     1596.22     1596.53     73.22 o 
  -5  -3  12       11.00       14.91     11.82 o 
  -4  -3  12      135.51      158.68     21.85 o 
  -3  -3  12        0.34       11.64     13.01 o 
  -2  -3  12      397.14      381.90     79.55 o 
  -1  -3  12      161.84      144.62     25.49 o 
   0  -3  12     2745.57     2951.80    103.19 o 
   1  -3  12     2480.35     2557.80    141.60 o 
   2  -3  12      479.19      525.38     61.09 o 
   3  -3  12      600.98      627.35     57.19 o 
   4  -3  12        1.90       21.53     17.35 o 
   5  -3  12      290.49      302.59     36.89 o 
   6  -3  12      227.50      206.88     41.97 o 
   7  -3  12     1047.80      926.94     76.41 o 
   8  -3  12      142.50      155.97     52.41 o 
  -9  -2  12       62.92       68.26     29.30 o 
  -8  -2  12      290.39      292.34     45.67 o 
  -7  -2  12     1325.19     1347.98     82.25 o 
  -6  -2  12       22.07       28.93     17.91 o 
  -5  -2  12      404.15      415.82     47.43 o 
  -4  -2  12      115.75      112.80     18.11 o 
  -3  -2  12        9.81       32.50     13.05 o 
  -2  -2  12     1007.88      997.63    132.80 o 
  -1  -2  12     4717.70     4594.91    136.03 o 
   0  -2  12     1237.30     1217.39     58.21 o 
   1  -2  12      648.55      665.70     42.80 o 
   2  -2  12      640.95      655.07     47.18 o 
   3  -2  12        0.21       25.29     16.60 o 
   4  -2  12      801.32      803.17     50.77 o 
   5  -2  12      104.56      115.48     28.16 o 
   6  -2  12     1672.27     1766.44     77.02 o 
   7  -2  12      332.50      382.21    114.24 o 
   8  -2  12      669.97      511.79    165.32 o 
   9  -2  12        2.14        7.89      9.70 o 
  -8  -1  12      464.31      373.38     42.66 o 
  -7  -1  12        0.31       41.34     20.83 o 
  -6  -1  12      483.10      494.67     57.60 o 
  -5  -1  12        3.41       28.83     29.60 o 
  -4  -1  12       14.92       27.24     13.45 o 
  -3  -1  12       25.28       47.60     15.55 o 
  -2  -1  12     3752.61     3751.20    118.98 o 
  -1  -1  12      380.50      440.89     51.26 o 
   0  -1  12     1666.49     1746.41    105.37 o 
   1  -1  12       21.92       54.99     20.35 o 
   2  -1  12     1457.32     1452.86     59.01 o 
   3  -1  12     2792.15     2795.39    110.42 o 
   4  -1  12     1381.73     1418.22     86.01 o 
   5  -1  12     3193.32     3433.91    106.49 o 
   6  -1  12      843.30      993.16    140.89 o 
   7  -1  12      711.83      624.42    163.08 o 
   8  -1  12       72.18       63.15     38.94 o 
   9  -1  12       84.04       61.83     34.61 o 
  10  -1  12       42.94       53.94     23.87 o 
  -8   0  12       48.59       64.03     19.34 o 
  -7   0  12      555.09      488.56     39.90 o 
  -6   0  12       37.74       52.33     18.11 o 
  -5   0  12       11.19       44.16     17.38 o 
  -4   0  12        0.13       24.08     14.66 o 
  -3   0  12     3720.86     3755.26    127.06 o 
  -2   0  12      341.90      298.49     31.68 o 
  -1   0  12     3723.48     3794.10    176.62 o 
   0   0  12        7.25       33.32     19.27 o 
   1   0  12      602.51      621.06     43.65 o 
   2   0  12      859.29      877.33     46.80 o 
   3   0  12     2130.21     2059.78    296.96 o 
   4   0  12     2769.74     3025.57    116.38 o 
   5   0  12     1515.34     1663.22     89.67 o 
   6   0  12     1274.50     1311.25     87.06 o 
   7   0  12      575.75      563.68    109.84 o 
   8   0  12      130.84       99.72     47.38 o 
  10   0  12      568.10      462.53    152.55 o 
  -8   1  12      549.41      494.24     52.18 o 
  -7   1  12      187.79      205.21     28.32 o 
  -6   1  12        0.06       18.20     15.57 o 
  -5   1  12       18.68       35.74     15.51 o 
  -4   1  12     2520.91     2596.93     75.69 o 
  -3   1  12       10.02       70.76     25.64 o 
  -2   1  12     3120.21     3386.38    109.36 o 
  -1   1  12     1236.40     1194.66     72.78 o 
   0   1  12      512.76      582.02     40.47 o 
   1   1  12      229.17      216.19     38.59 o 
   2   1  12     3834.41     3803.28    137.15 o 
   3   1  12      123.28       93.52     38.38 o 
   4   1  12     2560.55     2827.13    134.26 o 
   5   1  12     1088.98     1025.26     60.29 o 
   6   1  12      372.39      396.95     34.31 o 
   7   1  12        3.10       28.89     14.03 o 
   8   1  12      346.77      313.40     98.12 o 
   9   1  12     1159.87     1031.05     74.39 o 
  10   1  12      482.39      406.91    145.92 o 
  11   1  12      661.27      660.85     68.53 o 
  12   1  12        0.37       39.78     23.73 o 
  -8   2  12       69.43       65.27     23.23 o 
  -7   2  12       10.44       27.33     17.42 o 
  -6   2  12      344.85      419.47     41.11 o 
  -5   2  12      620.32      578.04     60.50 o 
  -4   2  12       50.98       66.43     17.19 o 
  -3   2  12     2365.00     2212.72    162.65 o 
  -2   2  12      532.96      426.55     37.86 o 
  -1   2  12      517.43      464.96     35.17 o 
   0   2  12        9.21       16.07     16.12 o 
   1   2  12     1648.97     1649.49     76.38 o 
   2   2  12      141.19      158.96     46.65 o 
   3   2  12     4224.86     4277.84    146.21 o 
   4   2  12     2705.72     2767.97    112.02 o 
   5   2  12     2719.69     2759.98    106.71 o 
   6   2  12      213.02      238.03     36.92 o 
   7   2  12      190.99      183.07     20.45 o 
   8   2  12      253.39      324.91     41.10 o 
   9   2  12       56.33       46.06     21.91 o 
  10   2  12     2197.96     2152.76    124.08 o 
  11   2  12        0.62       32.94     31.05 o 
  12   2  12      423.86      520.31     77.95 o 
  -8   3  12        2.54       23.58     18.35 o 
  -7   3  12      373.51      438.95     68.25 o 
  -6   3  12      450.38      476.56     41.02 o 
  -5   3  12      194.31      210.66     23.91 o 
  -4   3  12     1793.16     1908.04     70.36 o 
  -3   3  12        3.42       29.26     17.83 o 
  -2   3  12      223.70      214.93     27.21 o 
  -1   3  12       59.66       39.50     15.35 o 
   0   3  12      874.29      881.28     47.53 o 
   1   3  12      242.62      280.60    101.12 o 
   2   3  12     2939.97     3012.55    122.81 o 
   3   3  12     2887.39     2920.11    117.37 o 
   4   3  12      517.50      550.14     46.44 o 
   5   3  12       54.10       81.75     21.74 o 
   6   3  12      112.43      106.01     15.50 o 
   7   3  12     1050.47     1054.23     59.77 o 
   8   3  12      206.85      230.01     39.22 o 
   9   3  12     2275.40     2320.03    152.34 o 
  10   3  12       88.74      135.17     40.61 o 
  11   3  12       73.83       93.23     34.40 o 
  12   3  12       24.92       52.83     35.17 o 
  13   3  12      140.53      102.30     37.61 o 
  14   3  12        3.52       57.36     43.55 o 
  -7   4  12       92.29       76.26     24.74 o 
  -6   4  12        1.80       24.59     15.83 o 
  -5   4  12      661.22      634.16     57.86 o 
  -4   4  12       42.86       55.70     17.02 o 
  -3   4  12      652.84      677.55     57.08 o 
  -2   4  12      118.49       83.49     22.73 o 
  -1   4  12       65.40       86.83     21.26 o 
   0   4  12      153.56      157.85     23.86 o 
   1   4  12     5922.16     5993.58    322.61 o 
   2   4  12      560.24      593.21     53.66 o 
   3   4  12     5672.95     5988.20    193.16 o 
   4   4  12      181.76      185.84     32.21 o 
   5   4  12      147.15      130.29     17.99 o 
   6   4  12     1016.69      947.85     40.79 o 
   7   4  12     1289.48     1277.32     69.09 o 
   8   4  12     4567.19     4460.23    185.83 o 
  10   4  12      752.89      901.47     74.25 o 
  11   4  12      152.43      144.87     61.62 o 
  12   4  12      181.96      207.26     50.80 o 
  13   4  12        4.48       17.03     34.68 o 
  14   4  12      314.26      301.12     60.78 o 
  -7   5  12        0.88       17.56     23.13 o 
  -6   5  12      397.99      428.72     47.89 o 
  -5   5  12       67.90       92.09     28.61 o 
  -4   5  12      725.51      776.75     44.30 o 
  -3   5  12       22.09       40.79     16.53 o 
  -2   5  12       29.09       59.39     25.53 o 
  -1   5  12       47.61       62.12     19.06 o 
   0   5  12     3338.73     3300.02    139.33 o 
   1   5  12        3.40       40.81     20.44 o 
   2   5  12     1843.25     1925.67     83.76 o 
   3   5  12      512.96      533.82     46.71 o 
   4   5  12      460.67      498.52     45.37 o 
   5   5  12      250.45      239.48     23.55 o 
   6   5  12     1560.73     1519.26    150.59 o 
   7   5  12     3314.97     3411.18    137.42 o 
   8   5  12     1546.64     1876.76    155.34 o 
   9   5  12      773.39      788.35     66.09 o 
  11   5  12       16.67       16.54     37.89 o 
  12   5  12        1.26       13.12     23.59 o 
  13   5  12      222.99      217.86     45.01 o 
  14   5  12      216.58      219.68     69.02 o 
  -6   6  12      925.37     1054.01    118.46 o 
  -5   6  12      339.56      280.48     40.10 o 
  -4   6  12        1.51       30.93     16.44 o 
  -3   6  12      106.14       96.21     18.75 o 
  -2   6  12       38.87       52.86     21.62 o 
  -1   6  12     3386.81     3350.87    142.09 o 
   0   6  12       14.08       18.19     17.93 o 
   1   6  12     4257.06     4664.00    188.01 o 
   2   6  12      260.43      263.79     38.44 o 
   3   6  12      573.29      621.12     47.87 o 
   4   6  12      463.98      494.38     32.32 o 
   5   6  12     4927.75     5309.32    181.92 o 
   6   6  12      957.58     1090.53     44.98 o 
   7   6  12     2285.78     2325.40     97.45 o 
   8   6  12       10.80       25.31     10.15 o 
   9   6  12      776.59      732.10     66.29 o 
  10   6  12        2.51       44.45     39.57 o 
  12   6  12      622.52      702.79     75.92 o 
  13   6  12       46.01       26.87     36.22 o 
  14   6  12      934.14      957.85    152.06 o 
  15   6  12        9.27       13.54     31.19 o 
  -6   7  12      504.56      504.40     59.25 o 
  -5   7  12        4.45       19.40     21.88 o 
  -4   7  12        5.23       34.74     21.72 o 
  -3   7  12      185.90      194.61     25.04 o 
  -2   7  12      628.43      687.03     54.48 o 
  -1   7  12      565.36      606.26     41.58 o 
   0   7  12     2693.27     2705.52    121.60 o 
   1   7  12      194.92      149.52     27.34 o 
   2   7  12      758.24      790.57     67.46 o 
   3   7  12      769.59      679.88     48.97 o 
   4   7  12     2571.09     2700.40    115.04 o 
   5   7  12       74.94      107.01     18.53 o 
   6   7  12     2615.52     2741.58     91.73 o 
   7   7  12     1419.64     1524.98     60.68 o 
   8   7  12     1538.38     1365.43     47.25 o 
   9   7  12       18.49       38.24     34.61 o 
  10   7  12      795.29      761.13     69.16 o 
  11   7  12     1048.72     1034.19     91.42 o 
  13   7  12      959.43      971.39     98.53 o 
  14   7  12       11.20       31.47     28.47 o 
  15   7  12      142.76      149.55     49.69 o 
  -5   8  12      100.62       86.84     24.01 o 
  -4   8  12       53.68       78.35     38.49 o 
  -3   8  12      358.51      360.89     46.64 o 
  -2   8  12        3.57       43.90     16.85 o 
  -1   8  12     1309.27     1480.97     68.56 o 
   0   8  12       72.54       47.24     22.40 o 
   1   8  12       62.01       87.18     23.94 o 
   2   8  12        5.61       31.61     21.63 o 
   3   8  12     1613.27     1530.48     72.52 o 
   4   8  12     1360.58     1448.15     69.43 o 
   5   8  12     2254.77     2341.24     83.46 o 
   6   8  12     1020.12     1034.27     63.14 o 
   7   8  12     2361.17     2466.01    130.14 o 
   8   8  12       69.75      103.56     36.57 o 
   9   8  12       90.04       94.88     27.46 o 
  10   8  12       90.86       76.34     33.85 o 
  11   8  12      158.86      121.42     39.15 o 
  12   8  12     1244.42     1451.01    127.36 o 
  14   8  12       14.43       27.49     38.59 o 
  15   8  12        0.75       16.26     25.05 o 
  -5   9  12        1.60       21.74     36.67 o 
  -4   9  12        8.48       21.97     21.98 o 
  -3   9  12       89.74      136.04     46.51 o 
  -2   9  12     1213.54     1143.14     64.85 o 
  -1   9  12       58.62       47.84     19.20 o 
   0   9  12      455.06      399.17     50.29 o 
   1   9  12       12.27       19.96     12.71 o 
   2   9  12      648.71      626.10    121.00 o 
   3   9  12      339.56      385.36     41.75 o 
   4   9  12     3028.56     3149.17    100.05 o 
   5   9  12      481.64      459.54     41.20 o 
   6   9  12     2455.59     2575.60    137.06 o 
   7   9  12        7.72       34.00     18.44 o 
   8   9  12      377.03      389.64     34.02 o 
   9   9  12     1010.61     1045.51     45.20 o 
  10   9  12      424.98      354.92    105.44 o 
  11   9  12     1220.85     1096.30     99.02 o 
  12   9  12      425.81      538.45    133.85 o 
  13   9  12      375.72      343.13     58.41 o 
  15   9  12      101.67       57.64     39.78 o 
  -4  10  12       17.93       45.32     31.96 o 
  -3  10  12      380.58      420.63     45.27 o 
  -2  10  12      775.59      843.22    106.31 o 
  -1  10  12        2.72       15.09     18.49 o 
   0  10  12       44.79       34.75     16.86 o 
   1  10  12       69.61       95.42     29.03 o 
   2  10  12       26.50       41.95     14.85 o 
   3  10  12     2475.89     2453.63     87.76 o 
   4  10  12      219.12      202.49     29.10 o 
   5  10  12     3363.98     3468.32    146.56 o 
   6  10  12       89.71       74.53     20.76 o 
   7  10  12        6.14       28.83     14.22 o 
   8  10  12      121.15      120.40     20.38 o 
   9  10  12      611.50      574.08     35.69 o 
  10  10  12     1292.94     1313.05    112.91 o 
  11  10  12     1619.01     1729.10    182.62 o 
  12  10  12      301.44      313.96     66.78 o 
  13  10  12       12.24        0.70     27.15 o 
  14  10  12       17.86       65.95     45.43 o 
  -3  11  12      383.02      356.05     58.49 o 
  -2  11  12      171.29      186.80     42.73 o 
  -1  11  12       15.43       52.13     38.03 o 
   0  11  12       31.41       49.37     24.39 o 
   1  11  12       11.27       26.85     17.94 o 
   2  11  12     1676.36     1723.60    152.48 o 
   3  11  12      205.94      201.25     42.14 o 
   4  11  12     1663.04     1732.34     76.25 o 
   5  11  12        0.20       26.81     19.67 o 
   6  11  12       18.68       29.29     20.24 o 
   7  11  12       58.55       52.63     19.75 o 
   8  11  12     1238.66     1199.70     58.26 o 
   9  11  12      271.75      224.98     28.86 o 
  10  11  12     2717.62     2760.64    183.25 o 
  11  11  12      366.29      379.13     53.04 o 
  12  11  12      293.07      284.79     52.13 o 
  13  11  12       10.04       27.70     38.94 o 
  14  11  12        2.88       31.12     29.45 o 
  -2  12  12      109.00      132.87     45.29 o 
  -1  12  12       15.03        9.49     27.56 o 
   0  12  12      275.91      296.91     41.17 o 
   1  12  12      682.21      625.33     74.67 o 
   2  12  12      149.10      150.96     43.82 o 
   3  12  12      983.00      962.26     52.81 o 
   4  12  12       13.05       25.75     15.10 o 
   5  12  12       45.65       43.82     30.91 o 
   6  12  12       38.17       49.57     22.52 o 
   7  12  12      855.52      831.06     53.55 o 
   8  12  12      160.93      149.15     24.78 o 
   9  12  12     1828.85     1788.23    113.29 o 
  10  12  12      394.66      310.82     81.72 o 
  11  12  12      122.88      126.38     39.08 o 
  12  12  12       20.00       29.10     27.22 o 
  13  12  12       86.44      112.91     37.89 o 
  14  12  12      279.54      360.01     89.11 o 
  -1  13  12       13.61       10.42     18.31 o 
   0  13  12      364.59      307.17     47.85 o 
   1  13  12      116.94      179.02     40.60 o 
   2  13  12      896.28      936.85     97.84 o 
   4  13  12       77.30       86.36     23.31 o 
   5  13  12        5.74       14.31     16.16 o 
   6  13  12     1091.12     1062.02     60.93 o 
   7  13  12       85.84       67.60     22.95 o 
   8  13  12     2688.98     2735.26    137.72 o 
   9  13  12      335.79      349.62     59.73 o 
  10  13  12      166.12      123.59     34.05 o 
  11  13  12      115.39       80.04     32.80 o 
  12  13  12      208.64      203.91     66.29 o 
  13  13  12      464.83      523.66     96.16 o 
   1  14  12      341.07      292.69     51.12 o 
   2  14  12       13.42       61.34     27.26 o 
   4  14  12        7.75       34.40     38.52 o 
   5  14  12      122.10       91.71     31.12 o 
   6  14  12       67.22       76.38     25.38 o 
   7  14  12     1590.83     1517.37     89.05 o 
   8  14  12      282.72      292.93     37.84 o 
   9  14  12      659.88      768.95    105.44 o 
  10  14  12       18.42       22.18     20.29 o 
  11  14  12        2.09       22.89     23.45 o 
  12  14  12      543.36      411.24     83.88 o 
  13  14  12      443.86      415.00     75.72 o 
   2  15  12        2.66       22.72     21.18 o 
   4  15  12      358.09      300.98     61.83 o 
   5  15  12       10.69       61.83     42.36 o 
   6  15  12     1100.46     1063.04     63.68 o 
   7  15  12        1.63       18.25     16.83 o 
   8  15  12      460.00      450.02     43.31 o 
   9  15  12       46.83       47.87     21.77 o 
  10  15  12        6.30       18.50     17.58 o 
  11  15  12      202.03      162.46     45.22 o 
  12  15  12      342.39      256.39     65.60 o 
   5  16  12      683.18      516.26     79.06 o 
   6  16  12       74.25       68.04     32.10 o 
   7  16  12      551.16      480.26     52.41 o 
   8  16  12        7.82       19.51     19.33 o 
   9  16  12        7.23       14.24     23.03 o 
  10  16  12       73.54       58.84     22.58 o 
  -3  -9  13        0.20       23.74     19.39 o 
  -2  -9  13      351.63      285.01     63.64 o 
  -1  -9  13        0.17       20.99     18.91 o 
   0  -9  13     1205.58     1070.05    230.95 o 
   1  -9  13       70.43       44.24     40.89 o 
  -5  -8  13      194.48      148.39     47.21 o 
  -4  -8  13        0.04       15.90     16.96 o 
  -3  -8  13       15.09       23.86     30.72 o 
  -2  -8  13       24.46       36.49     23.85 o 
  -1  -8  13     1272.52     1404.57    167.13 o 
   0  -8  13       26.87       29.54     19.02 o 
   1  -8  13      388.05      366.19     71.73 o 
   2  -8  13        0.46       30.11     20.24 o 
   3  -8  13       27.05       19.26     21.07 o 
   4  -8  13       31.22       17.17     18.70 o 
  -6  -7  13      465.95      393.57     62.84 o 
  -5  -7  13       56.67       57.43     33.50 o 
  -4  -7  13        0.74       31.37     22.16 o 
  -3  -7  13       59.92       71.47     30.98 o 
  -2  -7  13     1074.20     1056.32    106.56 o 
  -1  -7  13      207.42      191.64     44.70 o 
   0  -7  13      505.60      483.36     57.43 o 
   1  -7  13        0.96       26.40     21.38 o 
   2  -7  13       18.69       23.32     25.14 o 
   3  -7  13       36.20       39.60     26.03 o 
   4  -7  13      516.90      419.32     82.59 o 
  -6  -6  13       99.07       89.28     37.06 o 
  -5  -6  13       68.69       62.01     30.48 o 
  -4  -6  13        2.26       63.32     27.13 o 
  -3  -6  13     1467.64     1615.80    124.88 o 
  -2  -6  13      145.47      162.16     35.28 o 
  -1  -6  13     1565.06     1650.56     92.24 o 
   0  -6  13       30.88       53.89     26.94 o 
   1  -6  13       88.49       92.65     32.47 o 
   2  -6  13      122.13       95.48     29.65 o 
   3  -6  13      614.27      633.89     68.20 o 
   4  -6  13       57.97       53.39     21.20 o 
   5  -6  13      788.07      755.56     60.61 o 
  -7  -5  13       70.85       66.46     51.78 o 
  -6  -5  13       48.69       94.83     31.86 o 
  -5  -5  13      397.14      447.76     54.34 o 
  -4  -5  13     1341.12     1364.52     91.18 o 
  -3  -5  13     1259.97     1245.63     68.42 o 
  -2  -5  13     2574.51     2578.87    158.20 o 
  -1  -5  13        2.04       43.17     24.16 o 
   0  -5  13       81.83       80.31     27.95 o 
   1  -5  13        7.30       16.89     20.74 o 
   2  -5  13      498.92      536.02     59.45 o 
   3  -5  13       90.67       77.62     23.97 o 
   4  -5  13      908.87      959.68     87.20 o 
   5  -5  13      267.44      198.95     30.64 o 
   6  -5  13      109.39      111.51     34.05 o
[truncated: 81,252 more chars]
